# Supplementary material for: Implications of diffusion and time-varying morphogen gradients for the dynamic positioning and precision of bistable gene expression boundaries
Source: PLoS Comput Biol. 2021 Jun 1;17(6):e1008589. doi: 10.1371/journal.pcbi.1008589 (PMC8195430; doi:10.1371/journal.pcbi.1008589)
Supplement: S1 Code — (ZIP) [file pcbi.1008589.s001.zip]

Archive with 24 entries (21 files):
- s1_code/
- s1_code/bistable_sweep.mat
- s1_code/bistable_sweep_repeat_sims.mat
- s1_code/bw_diffusion_ratio.mat
- s1_code/classdefs/
- s1_code/classdefs/.DS_Store
- s1_code/classdefs/bcd_hb.m
- s1_code/classdefs/bistable_sweep.m
- s1_code/classdefs/bistable_wave.m
- s1_code/classdefs/bistable_wave_toggle.m
- s1_code/classdefs/bistable_wave_toy.m
- s1_code/classdefs/nucleus.m
- s1_code/fig1_2_3.m
- s1_code/fig4.m
- s1_code/fig5.m
- s1_code/fig6_s4_fig1.m
- s1_code/fns/
- s1_code/fns/circlefunction.m
- s1_code/fns/find_xings_from_guess.m
- s1_code/fns/gen_tiled_plot.m
- s1_code/fns/get_diffusion_matrix.m
- s1_code/fns/legendfn_toy.m
- s1_code/s2_fig1.m
- s1_code/s4_fig2.m
