# Supplementary material for: Implications of diffusion and time-varying morphogen gradients for the dynamic positioning and precision of bistable gene expression boundaries
Source: PLoS Comput Biol. 2021 Jun 1;17(6):e1008589. doi: 10.1371/journal.pcbi.1008589 (PMC8195430; doi:10.1371/journal.pcbi.1008589)
Supplement: S1 Code — (ZIP) [file pcbi.1008589.s001.zip › s1_code/classdefs/bcd_hb.m]

% Model derived from Yang et al. (2020).
classdef bcd_hb < bistable_wave
    
    properties
        bcd;                % Bcd concentration (varies in space)
        
        % model parameters from Yang et al. (2020)
        D = 12;             % Hb diffusivity, um^2 min^-1
        beta = 0.1;         % Hb degradation rate, min^-1
        w0 = 0.01;          % Bcd decay rate, min^-1
        nb = 5;             % Bcd Hill coefficient
        nh = 3;             % Hb Hill coefficient
        
        alphab = 0.23;      % Bcd regulation strength, min^-1
        b0 = 0.1;           % "threshold" for Bcd
        alphah = 0.27;      % Hb regulation strength, min^-1
        h0 = 1.2;           % "threshold" for Hb
        
        % Hb regulation by Bcd and itself
        fn_f;
        
        tstart = -10;       % time at simulation start
        
        name;               % name for plotting
        
        ucol = [0.2,0.2,0.8];
        ccol = [0.96,0.77,0.15];
    end
    
    methods
        
        % constructor
        function this = bcd_hb()
            this.xlen = 500;
            this.ntpts2plt = 9;
            this.tend = 600;
            this.ntpts = 101;
            
            this.fn = @(x,u,t) this.fn_f(this.bcd(x,t),u) - this.beta*u;
            this.fn_f = @(b,h) (this.alphab*(b/this.b0).^this.nb + ...
                this.alphah*(h/this.h0).^this.nh) ./ ...
                (1 + (b/this.b0).^this.nb + (h/this.h0).^this.nh);
        end
        
        % PDE model
        function [c,f,s] = pdex1pde(this,x,t,u,dudx)
            c = 1;
            f = this.D*dudx;
            s = this.fn(x,u,t);
        end
        
        % boundary conditions
        function [pl,ql,pr,qr] = pdex1bc(this,xl,ul,xr,ur,t)
            % no flux
            pl = 0;
            ql = 1;
            pr = 0;
            qr = 1;
        end
        
        % Plots the bifurcation parameter across the length of the embryo.
        function [h,legend_entries] = plot_bifurcation_param(this,x,t)
            if nargin < 3
                t = 0;
                if nargin < 2
                    x = [];
                end
            end
            
            if isempty(x)
                x = linspace(0,this.xlen,this.nxpts);
            end
            
            h = plot(x/this.xlen,this.bcd(x,t),':','Color',0.7*[1 1 1],'LineWidth',2);
            legend_entries = {'Bcd'};
        end
        
        % Returns cell S with steady-state values for u at specified times
        % and values of the bifurcation parameter.
        function [S,xx] = find_ss_pts(this,tt_set,xx)
            if nargin < 3
                xx = linspace(0,this.xlen,this.nxpts);
            end
            
            nxpts = numel(xx);
            
            uu = linspace(0,100,1000);
            
            S = cell(numel(tt_set),1);
            T = @(x,u,t) this.fn_f(this.bcd(x,t),u)/this.beta;
            for ii_t = 1:numel(tt_set)
                tt = tt_set(ii_t);

                crossed_bistable_region = false;
                S{ii_t} = nan(nxpts,3);
                for ii = 1:nxpts
                    TT = @(U) T(xx(ii),U(:),tt) - U(:);
                    
                    ss_temp = find_xings_from_guess(uu,TT);
                    
                    % order the states appropriately
                    if length(ss_temp) > 1
                        crossed_bistable_region = true;
                        if length(ss_temp) == 2
                            ss_temp = [ss_temp(1),NaN,ss_temp(2)];
                        end
                    elseif length(ss_temp) == 1
                        if ~crossed_bistable_region
                            ss_temp = [NaN,NaN,ss_temp];
                        else
                            ss_temp = [ss_temp,NaN,NaN];
                        end
                    end
                    S{ii_t}(ii,:) = ss_temp;
                end
            end
        end
        
        % Generates bifurcation diagram.
        function bifurcation_diagram(this,tt_set,legopt,S,xx)
            if nargin < 3
                legopt = 'noleg';
                if nargin < 4
                    [S,xx] = this.find_ss_pts(tt_set);
                end
            end
            
            legend_entries = cell(numel(tt_set),1);

            for ii_t = 1:numel(tt_set)
                ax = this.plot_bifurcation_param([],tt_set(ii_t));
                set(ax,'Color',(ii_t/numel(tt_set))*0.7*[1 1 1]);
                hold on;
                
                tt = tt_set(ii_t);
                ht = plot(xx/this.xlen,S{ii_t}(:,[1,3]),'color', ...
                    this.ucol*(ii_t/numel(tt_set)));   % stable pts
                h(ii_t) = ht(1);

                plot(xx/this.xlen,S{ii_t}(:,2),'--','color', ...
                    this.ucol*(ii_t/numel(tt_set)));    % unstable pt
                
                legend_entries{ii_t} = ['t = ' num2str(tt)];
            end
            hold off;
            
            title(this.name)
            xlabel('x/L')
            ylabel('steady-state Hb')
            
            if ~strcmp(legopt,'noleg')
                legend(h,legend_entries,'location','eastoutside')
            end
            
            set_figure_defaults(gcf);
        end
        
        % Plots input simulation results u at time points t(ix2plt)
        % and points in space x.  Options to show/hide legend and shade
        % background regions between x coordinates provided as an Nx2 array
        % with start/end coordinates for shading in each row.
        function plot(this,x,t,u,ix2plt,varargin)
            add_leg = true;
            hide_leg = false;
            fig_defaults = true;
            
            % parse optional inputs
            v = 1;
            while v <= numel(varargin)
                switch varargin{v}
                    case 'noleg'
                        add_leg = false;
                    case 'hideleg'
                        hide_leg = true;
                    case 'fig_defaults'
                        assert(numel(varargin) >= v+1);
                        fig_defaults = varargin{v+1};
                        v = v+1;
                    otherwise
                        error('unsupported option %s',varargin{v});
                end
                v = v+1;
            end
            
            ntix2plt = numel(ix2plt);
            
            % plot results
            [h,legend_entries_temp] = this.plot_bifurcation_param(x);
            hold on;
            nl = numel(legend_entries_temp);
            
            legend_entries = cell(length(ix2plt)+nl,1);
            legend_entries(1:nl) = legend_entries_temp;
            cur_leg_ix = nl + 1;
            
            for ii = ix2plt
                for jj = 1:size(u,3)
                    h1 = plot(x/this.xlen,u(ii,:,jj),'LineStyle',this.linestyles{jj}, ...
                        'Color',((cur_leg_ix-1)/(ntix2plt+1))*[1 0 0], ...
                        'LineWidth',1.5);
                    if jj == 1
                        h = [h,h1];
                    end
                end
                legend_entries{cur_leg_ix} = ['t = ' num2str(t(ii))];
                cur_leg_ix = cur_leg_ix + 1;
            end
            hold off;
            
            xlabel('x/L')
            ylabel('u(x,t)')
            
            if add_leg
                l = legend(h,legend_entries);
                set(l,'Location','eastoutside');
            end
            
            if hide_leg
                set(l,'Visible','off');
            end
            
            if fig_defaults
                set_figure_defaults(gcf);
            end
            
            title(this.name)
        end
        
        % Numerically estimates front velocity from simulation results.
        function [c,xx,xw,xd] = get_front_velocity(this,xx,tt,plotopt,varargin)
            if nargin < 2 || isempty(xx)
                xx = linspace(0,this.xlen,this.nxpts);
            end
            
            if nargin < 3 || isempty(tt)
                tt = 0;
            end
            
            if nargin < 4
                plotopt = 'plot';
            end
            
            switch plotopt
                case 'plot'
                    genplot = true;
                case 'no_plot'
                    genplot = false;
                otherwise
                    error(['unrecognized plot option ' plotopt]);
            end
            
            % estimate front velocities at points xx and time tt      
            [c,xw,xd] = this.get_front_velocity_by_concentration(this.bcd(xx,tt),varargin{:});
            
            if genplot
                figure;
                plot(xx/this.xlen,c);
                xlim([0,1])
                xlabel('x/L')
                ylabel('c(x)')
                set_figure_defaults(gcf);
            end
        end

        
        % Numerically estimates front velocity from simulations results
        % assuming homogeneous Bcd at the provided values.
        function [c,xw,xd] = get_front_velocity_by_concentration(this, ...
                bcd_set,varargin)
            
            tixpad = 20;
            plot_for_debug = false;
            offs = 0.4;
            tol = 1e-3;
            p = 0.1;

            % parse optional inputs
            v = 1;
            while v <= numel(varargin)
                switch varargin{v}
                    case 'debug'
                        plot_for_debug = true;
                    case 'tend'
                        assert(numel(varargin) >= v+1);
                        sim_tend = varargin{v+1};
                        v = v+1;
                    case 'tixpad'
                        assert(numel(varargin) >= v+1);
                        tixpad = varargin{v+1};
                        v = v+1;
                    case 'offset'
                        assert(numel(varargin) >= v+1);
                        offs = varargin{v+1};
                        v = v+1;
                    case 'tol'
                        assert(numel(varargin) >= v+1);
                        tol = varargin{v+1};
                        v = v+1;
                    case 'p'
                        assert(numel(varargin) >= v+1);
                        p = varargin{v+1};
                        v = v+1;
                    otherwise
                        error('unsupported option %s',varargin{v});
                end
                v = v+1;
            end
            
            nit = numel(bcd_set);
            c = nan(nit,1);
            xw = nan(nit,1);
            xd = nan(nit,1);
            
            bw = this.partial_clone();
            if exist('sim_tend','var')
                bw.tend = sim_tend;
            end
            
            for ii = 1:nit
                bw.bcd = @(x,t) bcd_set(ii)*ones(size(x));
                
                % verify that bistable
                S = bw.find_ss_pts(0,0);
                if sum(~isnan(S{1})) == 3
                    bw.ic_fun = @(x) 0.9*range(S{1})*(x < bw.xlen*offs)+ ...
                        1.1*min(S{1});
                    
                    [u,t,x] = bw.solve([],'npts',bw.nxpts,'noplot');
                    
                    % determine which time indices to use
                    cmin = min(u,[],2);
                    cmax = max(u,[],2);
                    rmax = max(cmax - cmin);
                    
                    tval = abs((cmax - cmin) - rmax) < tol;
                    
                    % time indices over which to calculate speed (final result is
                    % average speed over these indices)
                    tixs = find(tval);
                    tixs = min(tixs):max(tixs);
                    ntixs = numel(tixs);
                    
                    if ntixs >= tixpad
                        u0 = S{1}(2);
                        
                        % find x coordinate of unstable s.s. crossing for
                        % each time point
                        x0 = nan(ntixs,1);
                        xwt = nan(ntixs,1);
                        xdt = nan(ntixs,1);
                        for jj = 1:ntixs
                            u1 = u(tixs(jj),:);
                            
                            [~,ix1] = unique(u1);
                            
                            if numel(ix1) > 1
                                x0(jj) = interp1(u1(ix1),x(ix1),u0);
                                xdt(jj) =  x0(jj) - interp1(u1(ix1),x(ix1), ...
                                    range(u1)/2 + min(u1));
                                ur1 = range(u1)*[p,1-p] + min(u1);
                                xt1 = interp1(u1(ix1),x(ix1),ur1);
                                xwt(jj) = diff(xt1);
                            end
                        end
                        
                        % plot for debugging
                        if plot_for_debug
                            plot(x,u(tixs,:)); hold on;
                            scatter(x0,u0*ones(size(x0))); hold off;
                            title(['bcd = ' num2str(bw.bcd(0,0))]);
                            pause;
                        end
                        
                        c(ii) = mean(diff(x0)./diff(t(tixs).'));
                        xw(ii,:) = abs(mean(xwt));
                        xd(ii,:) = abs(mean(xdt));
                    end
                end
            end
        end
        
        function stack_plot(this,x,t,u,tt,ss_pts,xx,c,curtix2plt)
            figure
            
            if ~isempty(c)
                subplot(4,1,2)
                plot(xx/this.xlen,c,'Color',this.ccol);
                xlim([0,1])
                ylim([0,0.8])
                ylabel('local front velocity')
            end
            
            subplot(4,1,1)
            this.bifurcation_diagram(tt,'noleg',ss_pts,xx)
            xlabel('')
            title(this.name)
            ylim([0 2.5])
            
            subplot(4,1,(4-1:4))
            this.plot(x,t,u,curtix2plt,'noleg')
            ylim([0 2.5])
            ylabel('Hb')
            title('')
            ax = gca;
            h = ax.Children;
            for jj = 1:length(h)
                g = get(h(jj),'LineStyle');
                if strcmp(g,':')
                    set(h(jj),'Visible','off');
                end
            end
            
            set(gcf,'Position',[560 174 375 525])
        end
        
        function bcrit = estimate_bcrit(this,S,x)
            if nargin < 3
                x = linspace(0,this.xlen,101);
                S = this.find_ss_pts(0,x);
            end
            
            nss = @(xq) interp1(x,sum(~isnan(S{1}),2),xq,'linear');
            xing = fzero(@(xq) nss(xq) - 2,[x(1),x(end)]);
            bcrit = this.bcd(xing,0);
        end
        
        % Calculates the boundary position at each time point as determined
        % by the x-coordinate that crosses the unstable steady state, and
        % the width as the distance from 1-p to p of the range.
        function [x0,xw] = get_boundary_position(this,u,x,t,bcrit,p)
            if nargin < 6
                p = 0.1;
                if nargin < 5
                    bcrit = [];
                end
            end
            
            S = this.find_ss_pts(0,x);
            Smbsix = find(sum(~isnan(S{1}),2) > 2,1);
            if isempty(bcrit)
                bcrit = this.estimate_bcrit(S,x);
            end
            
            % function prediction of unstable s.s. by concentration
            unstable_ss = @(bq) interp1(this.bcd(x(Smbsix:end),0), ...
                S{1}(Smbsix:end,2),bq,'spline','extrap');
            
            nt = size(u,1);
            x0 = nan(nt,1);
            xw = nan(nt,1);
            for jj = 1:nt
                u1 = u(jj,:);
                
                [~,ix1] = unique(u1);
                
                cur_ss = unstable_ss(this.bcd(x,t(jj)));
                usixs = (this.bcd(x,t(jj)) < bcrit);
                [cur_ss_min,cur_ss_min_ix] = min(cur_ss(usixs));
                
                if numel(ix1) > 1 && max(u1(usixs)) > cur_ss_min && ...
                    	min(u1(usixs)) < cur_ss_min
                    x0(jj) = fzero(@(xq) interp1(x(ix1),u1(ix1),xq) - ...
                        interp1(x,cur_ss,xq),[x(cur_ss_min_ix) x(end)]);
                    
                    ur1 = range(u1)*[p,1-p] + min(u1);
                    xt1 = interp1(u1(ix1),x(ix1),ur1);
                    xw(jj) = abs(diff(xt1));
                end
            end
        end
        
    end
    
    methods (Access = private)
        % Generates a partial clone of the current object.
        function bw = partial_clone(this)
            bw = bcd_hb();
            
            bw.D = this.D;
            bw.tstart = this.tstart;
            
            bw.beta = this.beta;
            bw.w0 = this.w0;
            bw.nb = this.nb;
            bw.nh = this.nh;
            bw.alphab = this.alphab;
            bw.b0 = this.b0;
            bw.alphah = this.alphah;
            bw.h0 = this.h0;
            
            bw.fn_f = this.fn_f;
            
            bw.xlen = this.xlen;
            bw.ylen = this.ylen;
            bw.nxpts = this.nxpts;
            bw.ntpts = this.ntpts;
            bw.ntpts2plt = this.ntpts2plt;
            bw.tend = this.tend;
        end
    end
    
end
