# Supplementary material for: Implications of diffusion and time-varying morphogen gradients for the dynamic positioning and precision of bistable gene expression boundaries
Source: PLoS Comput Biol. 2021 Jun 1;17(6):e1008589. doi: 10.1371/journal.pcbi.1008589 (PMC8195430; doi:10.1371/journal.pcbi.1008589)
Supplement: S1 Code — (ZIP) [file pcbi.1008589.s001.zip › s1_code/classdefs/bistable_sweep.m]

classdef bistable_sweep < handle
    
    properties
        xlen = 1;       % embryo length
        tend = 500;     % end time
        ntpts = 101;    % number time points for simulation
        
        u1col = [0.96,0.77,0.15];
        u2col = [0.2,0.2,0.8];

        nrows;
        ncols;
        
        nuclei;
        odebase;    % position-dependent ODE to be applied to each nucleus;
                    % form is @(x,t,u)
        T;          % position-dependent static i/o function to assess bistability
        
        a1 = 1.5;	% production rate
        a2 = 1;
        beta = 0.3; % decay rate
        
        nr = 2;     % Hill coefficient (repressing)
        na = 2;     % Hill coefficient (activating)
        
        Kr = 1;
        Ka = 0.3;
        
        hr;
        ha;
        hrd;        % derivative of hr
        had;        % derivative of ha
        alpha;

        u1all;
        u2all;
        tt;
    end
    
    methods
        
        % constructor
        function this = bistable_sweep()
            this.hr = @(u) 1 ./ (1 + (u/this.Kr).^this.nr);
            this.ha = @(z) ((z/this.Ka).^this.na) ./ ...
                (1 + ((z/this.Ka).^this.na));
            
            this.hrd = @(u) -(this.nr/this.Kr)*(u/this.Kr).^(this.nr-1) ./ ...
                (1+(u/this.Kr).^this.nr).^2;
            this.had = @(u) (this.na/this.Ka)*(u/this.Ka).^(this.na-1) ./ ...
                (1+(u/this.Ka).^this.na).^2;
        end
        
        % Initializes parameters.
        function initialize(this,alpha,nrows,ncols)
            if nargin < 3
                nrows = 20;
                ncols = 60;
            end
            
            this.nrows = nrows;
            this.ncols = ncols;
            
            this.alpha = alpha;
            
            this.odebase = @(x,t,u) [ ...
                this.a1*this.ha(this.alpha(x,t)).*this.hr(u(2)) - this.beta*u(1); ...
                this.a2*this.hr(u(1)) - this.beta*u(2)];
            this.T = @(x,t,u) ...
                this.a1*this.ha(this.alpha(x,t)).*this.hr( ...
                this.a2*this.hr(u)/this.beta)/this.beta;
            
            % add nuclei
            this.nuclei = nucleus.empty();
            xx = linspace(0,this.xlen,this.ncols);
            for ii = 1:nrows
                for jj = 1:ncols
                    this.nuclei(ii,jj) = nucleus();
                    
                    % set odefun based on position in embryo
                    this.nuclei(ii,jj).initialize(this, ...
                        @(t,u) this.odebase(xx(jj),t,u));
                end
            end
        end
        
        function sim_ics = gen_rayleigh_ics(this,cen,rp)
            if nargin < 3
                rp = 0.2;
            end
            
            theta = unifrnd(0,2*pi,this.nrows,this.ncols);
            r = raylrnd(rp,this.nrows,this.ncols);
            
            u1ics = abs(cen(1)+r.*cos(theta));
            u2ics = abs(cen(2)+r.*sin(theta));
            
            sim_u1ics = nan(1,size(u1ics,1),size(u1ics,2));
            sim_u1ics(1,:,:) = u1ics;
            
            sim_u2ics = nan(1,size(u2ics,1),size(u2ics,2));
            sim_u2ics(1,:,:) = u2ics;
            
            sim_ics = [sim_u1ics;sim_u2ics];
        end
        
        % Simulates system with given initial conditions.
        function simulate(this,ntpts,uic)
            if nargin < 3
                uic = [];
                if nargin < 2
                    ntpts = [];
                end
            end
            
            if isempty(ntpts)
                ntpts = this.ntpts;
            end
            
            this.u1all = zeros(ntpts,this.nrows,this.ncols);
            this.u2all = zeros(ntpts,this.nrows,this.ncols);

            for ii = 1:this.nrows
                for jj = 1:this.ncols
                    if ndims(uic) == 3
                        [this.tt,X] = this.nuclei(ii,jj).simulate(ntpts,uic(:,ii,jj));
                    else
                        [this.tt,X] = this.nuclei(ii,jj).simulate(ntpts,uic);
                    end
                    this.u1all(:,ii,jj) = X(:,1);
                    this.u2all(:,ii,jj) = X(:,2);
                end
                
                if numel(uic) == 2  % same initial conditions for all cells
                    this.u1all = repmat(this.u1all(:,1,:),[1,this.nrows,1]);
                    this.u2all = repmat(this.u2all(:,1,:),[1,this.nrows,1]);
                    break;
                end
            end
        end
        
        % Generates instantaneous phase portraits at specified times and x
        % coordinates supplied as indices into simulation time and axis
        % vectors returned from simulation results.  Options to visualize
        % "embryo" and bifurcation diagram along axis.
        function phase_portrait(this,tix,xiu1all,varargin)
            npts = 10;
            pad = 0.05;
            plot_traj = false;
            traj_ix = 1;
            show_bifur = false;
            show_embryo = false;
            
            t = this.tt(tix);
            
            v = 1;
            while v <= numel(varargin)
                switch varargin{v}
                    case 'show_embryo'
                        show_embryo = true;
                    case 'show_bifurcation'
                        show_bifur = true;
                    case 'npts'
                        assert(numel(varargin) >= v+1);
                        npts = varargin{v+1};
                        v = v+1;
                    case 'pad'
                        assert(numel(varargin) >= v+1);
                        pad = varargin{v+1};
                        v = v+1;
                    case 'traj'
                        plot_traj = true;
                        if(numel(varargin) >= v+1) && ~ischar(varargin{v+1})                            
                            traj_ix = varargin{v+1};
                            v = v+1;
                        end
                    otherwise
                        error('unsupported option %s',varargin{v});
                end
                v = v+1;
            end
            
            xtemp = linspace(0,this.xlen,this.ncols);
            [xix,~] = unique(xiu1all);
            [S,xx] = find_ss_pts(this,t,xtemp(xix));
            
            S1max = max(max(S{1}));
            S2max = max(max(S{2}));
            upad = pad*max(S1max-min(min(S{1})),S2max - min(min(S{2})));
            ul = max(S1max+upad,S2max+upad);
            
            u1lims = [0,ul];
            u2lims = [0,ul];
            
            u1 = linspace(u1lims(1),u1lims(2),npts);
            u2 = linspace(u2lims(1),u2lims(2),npts);
            
            nxx = numel(xx);
            
            if plot_traj
                if numel(traj_ix) == 1
                    traj_ix = ones(numel(xiu1all),1)*traj_ix;
                end
            end
            
            if show_embryo
                figure
                if show_bifur
                    subplot(2,1,2)
                end
                this.plot_embryo(tix);
                hold on
                if plot_traj
                    scatter(xiu1all,traj_ix,60,'s', ...
                        'MarkerEdgeColor',[1 1 1], ...
                        'LineWidth',2)
                end
                hold off
                
                set(gcf,'Position',[536 678 450 275])
            end
            
            if show_bifur
                if ~show_embryo
                    figure
                    set(gcf,'Position',[536 678 400 275])
                else
                    subplot(2,1,1)
                    set(gcf,'Position',[536 678 450 475])
                end
                xcoords = linspace(0,this.xlen,this.ncols);
                plot(xcoords,this.alpha(xcoords,this.tt(tix)),'.', ...
                    'LineWidth',2,'color',0.7*[1 1 1]);
                xlim([min(xcoords),max(xcoords)]);
                xlabel('x/L')
                
                hold on
                this.bifurcation_diagram(this.tt(tix),'no_fig');
                hold off
                
                set_figure_defaults(gcf,'font')
            end
            
            figure
            for ii_x = 1:nxx
                subplot(1,nxx,sub2ind([nxx,1],ii_x,1))
                
                du1 = nan(npts);
                du2 = nan(npts);
                for ii_u1 = 1:npts
                    for ii_u2 = 1:npts
                        dd = this.odebase(xx(ii_x),t,[u1(ii_u1),u2(ii_u2)]);
                        du1(ii_u2,ii_u1) = dd(1);
                        du2(ii_u2,ii_u1) = dd(2);
                    end
                end
                quiver(u1,u2,du1,du2,'Color',0.7*[1 1 1],'LineWidth',1)
                hold on
                scatter(S{1}(ii_x,2),S{2}(ii_x,2),'rx');
                scatter(S{1}(ii_x,[1,3]),S{2}(ii_x,[1,3]),500,'r.');
                
                if plot_traj
                    cur_traj_ixs = (xiu1all == xix(ii_x));
                    plot(this.u1all(:,traj_ix(cur_traj_ixs),xix(ii_x)), ...
                        this.u2all(:,traj_ix(cur_traj_ixs),xix(ii_x)),'k', ...
                        'LineWidth',2);
                end
                
                hold off
                xlim(u1lims)
                ylim(u2lims)
                xticks(0:u1lims(2))
                yticks(0:u2lims(2))
                set(gca,'PlotBoxAspectRatio',[range(u1lims),range(u2lims),1]);
            end
            set_figure_defaults(gcf,'font')
            set(gcf,'Position',[66 389 950 215]);
        end
        
        % Finds the steady-state points for this system at the specified
        % time (scalar) and coordinates (vector).
        function [S,xx] = find_ss_pts(this,t,xx)
            if nargin < 3
                xx = [];
            end
            
            if isempty(xx)
                xx = linspace(0,this.xlen,this.ncols);
            end
            
            S = cell(2,1);
            ss_pts = nan(numel(xx),3);
            
            start_umax = 50;
            
            for ii = 1:numel(xx)
                TT = @(U) this.T(xx(ii),t,U(:)) - U(:);
                
                ss_temp = [];
                
                cur_umax = start_umax;
                while length(ss_temp) ~= 1 && length(ss_temp) ~= 3
                    uu = linspace(0,cur_umax,1000);
                    ss_temp = find_xings_from_guess(uu,TT);
                    cur_umax = round(cur_umax*3/4);
                end
                
                if length(ss_temp) == 1
                    ss_temp = [ss_temp,NaN,NaN];
                end
                
                ss_pts(ii,:) = ss_temp;
            end

            ss_pts2 = this.a2*this.hr(ss_pts)/this.beta;
            
            % order the states low u1 -> high u1
            ss_diff = sign(ss_pts - ss_pts2);
            S{1} = nan(size(ss_pts));
            S{2} = nan(size(ss_pts));
            
            u1_high = (ss_diff == 1);
            u1_low = (ss_diff == -1);
            highixsl = u1_high(:,1);
            highixsr = u1_high(:,3);
            lowixsl = u1_low(:,1);
            lowixsr = u1_low(:,3);
            
            S{1}(highixsl,3) = ss_pts(highixsl,1);
            S{1}(highixsr,3) = ss_pts(highixsr,3);
            S{1}(:,2) = ss_pts(:,2);
            S{1}(lowixsl,1) = ss_pts(lowixsl,1);
            S{1}(lowixsr,1) = ss_pts(lowixsr,3);
            
            S{2}(highixsl,3) = ss_pts2(highixsl,1);
            S{2}(highixsr,3) = ss_pts2(highixsr,3);
            S{2}(:,2) = ss_pts2(:,2);
            S{2}(lowixsl,1) = ss_pts2(lowixsl,1);
            S{2}(lowixsr,1) = ss_pts2(lowixsr,3);
        end
        
        % Plots the bifurcation diagram as a function of axis position.
        function S = bifurcation_diagram(this,t,opt)
            if nargin < 3
                opt = 'new_fig';
            end
            
            [S,xx] = this.find_ss_pts(t);
            
            if strcmp(opt,'new_fig')
                fig = figure;
            end
            
            % u2
            h2 = plot(xx,S{2}(:,[1,3]),'Color',this.u2col,'LineWidth',2);
            hold on;
            plot(xx,S{2}(:,2),'--','Color',this.u2col,'LineWidth',2);
            
            % u1
            h1 = plot(xx,S{1}(:,[1,3]),'Color',this.u1col,'LineWidth',2);
            plot(xx,S{1}(:,2),'--','Color',this.u1col,'LineWidth',2);         
            hold off;
            
            xlim([min(xx),max(xx)]);
            
            xlabel('x/L');
            
            if strcmp(opt,'new_fig')
                set_figure_defaults(gcf)
            end
        end
        
        % Visualizes the "embryo" as a rectangle.
        function plot_embryo(this,tix,xbi)
            if nargin < 3
                xbi = this.get_bistable_region(this.tt(tix),this.xlen/(2*this.ncols));
            end
            
            imagesc(squeeze(this.u1all(tix,:,:)));
            colormap(linspace(0,1,100)'*this.u1col);
            caxis([0,max(max(max(this.u1all)))]);
            
            temp = (this.nrows+3)*[1,1];
            if ~isempty(xbi)
                hold on;
                plot(xbi*this.ncols/this.xlen,temp, ...
                    'Color',0.7*[1 1 1],'linewidth',6);
                ylim([0,temp(1)]);
                hold off;
            end
            
            set(gca,'PlotBoxAspectRatio',[this.ncols,temp(1),1]); axis off;
        end
        
        % Visualizes the "embryo" at specified times provided as indices
        % into the time vector returned from simulation.
        function time_lapse(this,tixs)
            ntix = numel(tixs);
            npltsr = ntix;
            npltsc = 2;
            xcoords = linspace(0,this.xlen,this.ncols);
            for ii = 1:ntix
                subplot(npltsr,npltsc,sub2ind([npltsc,npltsr],1,ii))
                this.plot_embryo(tixs(ii));
                title(['t = ' num2str(this.tt(tixs(ii)))])
                
                subplot(npltsr,npltsc,sub2ind([npltsc,npltsr],2,ii))
                for jj = 1:ntix
                    if jj ~= ii
                        plot(xcoords,this.alpha(xcoords,this.tt(tixs(jj))),'-', ...
                            'LineWidth',1,'color',0.8*[1 1 1]);
                        hold on;
                    end
                end
                plot(xcoords,this.alpha(xcoords,this.tt(tixs(ii))),'.', ...
                    'LineWidth',2,'color',0.6*[1 1 1]);
                set(gca,'PlotBoxAspectRatio',[2 1 1])
                hold on;
                xlim([min(xcoords),max(xcoords)]);
                if any(this.alpha(0,this.tt(tixs)) ~= 0)
                    ylim([0,max(this.alpha(0,this.tt(tixs)))]);
                end
                xticks([])
                yticks([])
            end
            set_figure_defaults(gcf,'font');
        end
        
        
        % Returns simulation results if they exist, or calculates them if
        % they do not.
        function [x,y] = get_simulation_results(this)
            if isempty(this.u1all)
                this.simulate();
            end
            
            x = this.u1all;
            y = this.u2all;
        end
        
        
        % Returns the minimum convergence rate to any steady state across
        % all provided coordinates xx.
        function L = min_convergence_rate_to_ss(this,t,xx)
            S = find_ss_pts(this,t,xx);
            u1s = S{1};
            u2s = S{2};
            
            if numel(t) ~= 1
                error('t must be a scalar');
            end
            
            xx = xx(:);
            
            % find slowest convergence rate
            f1 = @(u) this.a1*this.ha(this.alpha(xx,t)).*this.hrd(u);
            f2 = @(u) this.a2*this.hrd(u);
            
            L = nan(numel(xx),3);
            for ii_ss = [1,3]
                ff1 = f1(u2s(:,ii_ss));
                ff2 = f2(u1s(:,ii_ss));
                
                Lt = [(ff1+ff2) + sqrt((ff1-ff2).^2-4*this.beta^2), ...
                    (ff1+ff2) - sqrt((ff1-ff2).^2-4*this.beta^2)]/2;
                L(:,ii_ss) = nanmin(abs(real(Lt)),[],2);
            end
            
            L = nanmin(L,[],2);
            L = nanmin(L);
        end
        
        
        % Returns the x coordinates bounding the bistable region at time t
        % with accuracy tol.
        function xbi = get_bistable_region(this,t,tol)
            if nargin < 3
                tol = 1e-3;
            end
            
            if numel(t) ~= 1
                error('t must be a scalar');
            end
            
            % test poles of embryo
            S0 = this.find_ss_pts(t,0);
            SL = this.find_ss_pts(t,this.xlen);
            
            if sum(~isnan(S0{1}) | ~isnan(SL{1})) == 1 % everywhere monostable high or low only
                xbi = [];
                return;
            end
            
            if sum(~isnan(S0{1}) & ~isnan(SL{1})) == 2  % everywhere bistable
                xbi = [0,this.xlen];
                return;
            end
            
            ntransit = 2 - sum(~isnan(S0{1}) & ~isnan(SL{1}));
            
            if ntransit == 1
                % case 1: bistable -> monostable
                % case 2: monostable -> bistable
                
                nS0 = sum(~isnan(S0{1}));
                
                cur_x = this.xlen/2;
                cur_min = 0;
                cur_max = this.xlen;
                while (cur_max - cur_min) > tol
                    S = this.find_ss_pts(t,cur_x);
                    if sum(~isnan(S{1})) == nS0
                        cur_min = cur_x;
                        cur_x = cur_x + (cur_max - cur_x)/2;
                    else
                        cur_max = cur_x;
                        cur_x = cur_x - (cur_x - cur_min)/2;
                    end
                end
                
                if nS0 == 3
                    xbi = [0,cur_x];
                else
                    xbi = [cur_x,this.xlen];
                end
            else
                % find a bistable coordinate
                cur_x = this.xlen/2;
                cur_min = 0;
                cur_max = this.xlen;
                while (cur_max - cur_min) > tol
                    S = this.find_ss_pts(t,cur_x);
                    nss = sum(~isnan(S{1}));
                    if  nss ~= 1 % coordinate is bistable
                        break;
                    end
                    
                    if sum(~isnan(S{1}) & ~isnan(S0{1})) == 1
                        cur_min = cur_x;
                        cur_x = cur_x + (cur_max - cur_x)/2;
                    else
                        cur_max = cur_x;
                        cur_x = cur_x - (cur_x - cur_min)/2;
                    end
                end
                
                % case 4: monostable -> monostable
                if nss == 1
                    xbi = [];
                    return;
                end
                
                save_cur_max = cur_max;
                save_cur_min = cur_min;
                save_cur_x = cur_x;
                
                % case 3: monostable -> bistable -> monostable
                % find both boundaries
                while (cur_max - cur_min) > tol
                    S = this.find_ss_pts(t,cur_x);
                    nss = sum(~isnan(S{1}));
                    
                    if nss == 3
                        cur_max = cur_x;
                        cur_x = cur_x - (cur_x - cur_min)/2;
                    else
                        cur_min = cur_x;
                        cur_x = cur_x + (cur_max - cur_x)/2;
                    end
                end
                xbi(1) = cur_x;
                
                cur_max = save_cur_max;
                cur_min = save_cur_min;
                cur_x = save_cur_x;
                while (cur_max - cur_min) > tol
                    S = this.find_ss_pts(t,cur_x);
                    nss = sum(~isnan(S{1}));
                    
                    if nss == 3
                        cur_min = cur_x;
                        cur_x = cur_x + (cur_max - cur_x)/2;
                    else
                        cur_max = cur_x;
                        cur_x = cur_x - (cur_x - cur_min)/2;
                    end
                end
                xbi(2) = cur_x;
            end  
        end
        
        % Returns the basin of attraction at the provided x coordinates for
        % either a static gradient with profile as at time tf, or dynamic
        % gradient frozen at the value tf.
        function [u1set,u2set,xcoords] = ...
                get_boa_bistable_region(this,u1range,u2range,tf, ...
                opt,npts,xcoords,tol,epsilon)
            if nargin < 9
                epsilon = 1e-6;
                if nargin < 8
                    tol = 1e-3;
                    if nargin < 7
                        xcoords = [];
                        if nargin < 6
                            npts = 25;
                            if nargin < 5
                                opt = 'freeze';
                            end
                        end
                    end
                end
            end
            
            if isempty(u1range)
                u1range = [0,2.5];
            end
            
            if isempty(u2range)
                u2range = [0,2*u1range(2)];
            end
            
            switch opt
                case 'freeze'
                    freeze = true;
                case 'instant'
                    freeze = false;
                otherwise
                    error('opt must be freeze or instant');
            end
            
            ee_ps = bistable_sweep();
            test_nucleus = nucleus();
            test_nucleus.initialize(ee_ps,[]);
            
            u1set = linspace(u1range(1),u1range(2),npts);
            u2set = nan(numel(u1set),numel(xcoords));
            
            if freeze
                ee_ps.initialize(@(x,t) this.alpha(x,min(t,tf)));
            else
                ee_ps.initialize(@(x,t) this.alpha(x,tf));
            end
            
            xbi = ee_ps.get_bistable_region(tf);
            if isempty(xbi)
                error('no bistable region at tf');
            end
            
            % for each x-coord and u_1(0), calculate max u_2(0) by bisection
            Nmax = 1000;    % max # iterations
            
            if isempty(xcoords)
                xcoords = linspace(xbi(1),xbi(end),5);
            end
            
            if any((xcoords > xbi(end)) | (xcoords < xbi(1)))
                error('xcoords not within bistable region');
            end
            
            for ii_x = 1:length(xcoords)
                % set new input
                test_nucleus.set_odefun(@(t,u) ee_ps.odebase(xcoords(ii_x),t,u));
                
                % find ending s.s.
                cur_ss = ee_ps.find_ss_pts(tf,xcoords(ii_x));
                
                tic
                for ii_uic1 = 1:length(u1set)
                    est_max_u2_that_switches = u2range(1);
                    if ii_x == 1
                        est_min_u2_that_does_not_switch = u2range(2);
                    else
                        est_min_u2_that_does_not_switch = u2set(ii_uic1,ii_x-1);
                    end
                    
                    cur_u2 = est_max_u2_that_switches;
                    
                    for ii_bis = 1:Nmax
                        % reset
                        t = [];
                        X = [];
                        
                        md = inf;
                        while md > tol
                            if isempty(t)
                                % simulate
                                [t,X] = test_nucleus.simulate([],[u1set(ii_uic1),cur_u2]);
                            else
                                % append to simulation
                                [tn,Xn] = ode45(@(t,u) test_nucleus.odefun(t,u), ...
                                    [t(end),t(end)+50],[X(end,1),X(end,2)]);
                                t = [t;tn];
                                X = [X;Xn];
                            end
                            
                            if any(isnan(X(:)))
                                error('simulation returned NaN');
                            end
                            
                            % check if ended in high u1
                            [md,ix] = min(abs(X(end,1) - cur_ss{1}) + abs(X(end,2) - cur_ss{2}));
                        end
                        
                        if ix == 3
                            est_max_u2_that_switches = cur_u2;
                        elseif ii_bis == 1
                            disp('min u2 is too low to switch system');
                            break;
                        else
                            est_min_u2_that_does_not_switch = cur_u2;
                        end
                        
                        % update and continue
                        cur_u2 = est_max_u2_that_switches + ...
                            (est_min_u2_that_does_not_switch - est_max_u2_that_switches)/2;
                        
                        if (est_min_u2_that_does_not_switch - est_max_u2_that_switches) < epsilon
                            break
                        end
                    end
                    
                    u2set(ii_uic1,ii_x) = cur_u2;
                end
                toc
            end
            
            this.plot_boa(u1set,u2set,tf,xcoords,freeze,'show_ic');
        end
        
        function plot_boa(this,u1,u2set,tf,xcoords,freeze,opt)
            if nargin < 7
                opt = 'show_ic';
            end
            
            switch opt
                case 'show_ic'
                    show_ic = true;
                case 'no_ic'
                    show_ic = false;
                otherwise
                    error('options are show_ic and no_ic');
            end
            
            if isempty(this.u1all)
                warning('no simulation; defaulting to no ic');
                show_ic = false;
            end
            
            figure
            fill([u1(:);max(u1);0],[u2set;zeros(2,size(u2set,2))], ...
                'r','FaceAlpha',0.1,'LineStyle','none');
            if freeze
                title(['t_{freeze} = ' num2str(tf)]);
            else
                title(['\tau = ' num2str(tf)]);
            end
            axis square
            xlabel('u_1(0)')
            ylabel('u_2(0)')
            ylim([0,max(u1)]);
            
            hold on;
            for ii = 1:size(u2set,2)
                h(ii) = plot(u1,u2set(:,ii),'color',[1 0 0 ii/size(u2set,2)], ...
                    'LineWidth',2);
            end
            hold off;
            
            if show_ic
                hold on;
                xbi = this.get_bistable_region(tf);
                bi_ixs = this.get_nuclei_in_range(xbi);
                
                u1ics = this.u1all(1,:,bi_ixs);
                u1ics = u1ics(:);
                
                u2ics = this.u2all(1,:,bi_ixs);
                u2ics = u2ics(:);
                
                scatter(u1ics,u2ics,'kx');
                hold off;
            end
                
            labs = num2cell(xcoords);
            f = @(x) ['x = ' num2str(x)];
            legend(h,cellfun(f,labs,'UniformOutput',false),'Location','eastoutside');
            set_figure_defaults(gcf,'font')
        end
        
        
        function ixs = get_nuclei_in_range(this,ran)
            xx = linspace(0,this.xlen,this.ncols);
            ixs = (xx >= ran(1) & xx <= ran(2));
        end
        
        
        % find maximum x coordinate such that ic is contained in boa
        function bounding_x = find_bounding_x(this,ic,tf,opt,tol,epsilon)
            if nargin < 6
                epsilon = 1e-3;
                if nargin < 5
                    tol = 1e-3;
                end
            end
            
            switch opt
                case 'freeze'
                    freeze = true;
                case 'instant'
                    freeze = false;
                otherwise
                    error('opt must be freeze or instant');
            end
            
            Nmax = 1000;
            
            ee_ps = bistable_sweep();
            if freeze
                ee_ps.initialize(@(x,t) this.alpha(x,min(t,tf)));
            else
                ee_ps.initialize(@(x,t) this.alpha(x,tf));
            end
            
            xbi = ee_ps.get_bistable_region(tf);
            if isempty(xbi)
                error('no bistable region at tf');
            end
            
            test_nucleus = nucleus();
            test_nucleus.initialize(ee_ps,[]);
            
            bounding_x = nan(size(ic,1),1);
            for ii_ic = 1:size(ic,1)
                cur_ic = ic(ii_ic,:);
                est_max_x_that_switches = xbi(1);
                est_min_x_that_does_not_switch = xbi(2);
                
                if isinf(tf)%tf > 0
                    tendix = find(this.tt < tf,1,'last');
                    
                    % use outcome of the nucleus with this i.c. to set bounds
                    % for bisection
                    [nuc_ix_row,nuc_ix_col] = find((squeeze(this.u1all(1,:,:)) == cur_ic(1)) & ...
                        (squeeze(this.u2all(1,:,:)) == cur_ic(2)));
                    
                    nuc_x = (this.xlen/(this.ncols-1))*(nuc_ix_col-1);
                    
                    nuc_ss = this.find_ss_pts(tf,nuc_x);
                    t = this.tt(1:tendix);
                    X = [squeeze(this.u1all(1:tendix,nuc_ix_row,nuc_ix_col)), ...
                        squeeze(this.u2all(1:tendix,nuc_ix_row,nuc_ix_col))];
                    
                    while true
                        % check if ended in high u1
                        [md,ix] = min(abs(X(end,1) - nuc_ss{1}) + abs(X(end,2) - nuc_ss{2}));
                        
                        if md < tol
                            break;
                        end
                        
                        % append to simulation
                        if freeze
                            [tn,Xn] = ode45(@(t,u) ...
                                this.nuclei(nuc_ix_row,nuc_ix_col).odefun(min(t,tf),u), ...
                                [t(end),t(end)+50],[X(end,1),X(end,2)]);
                        else
                            [tn,Xn] = ode45(@(t,u) this.nuclei(nuc_ix_row,nuc_ix_col).odefun(t,u), ...
                                [t(end),t(end)+50],[X(end,1),X(end,2)]);
                        end
                        
                        t = [t;tn];
                        X = [X;Xn];
                        
                        if any(isnan(X(:)))
                            error('simulation returned NaN');
                        end
                    end
                    
                    if ix == 3
                        est_max_x_that_switches = nuc_x;
                    else
                        est_min_x_that_does_not_switch = nuc_x;
                    end
                end
                
                
                cur_x = est_max_x_that_switches;
                for ii_bis = 1:Nmax
                    % reset
                    t = [];
                    X = [];
                    
                    cur_ss = this.find_ss_pts(tf,cur_x);
%                     if sum(~isnan(cur_ss{1})) ~= 3
%                         break;
%                     end
                    
                    % set new input
                    test_nucleus.set_odefun(@(t,u) ee_ps.odebase(cur_x,t,u));
                    
                    md = inf;
                    while md > tol
                        if isempty(t)
                            % simulate
                            [t,X] = test_nucleus.simulate([],cur_ic);
                        else
                            % append to simulation
                            if tf > max(t)
                                new_tend = tf + 50;
                            else
                                new_tend = t(end) + 50;
                            end
                            
                            [tn,Xn] = ode45(@(t,u) test_nucleus.odefun(t,u), ...
                                [t(end),new_tend],[X(end,1),X(end,2)]);
                            t = [t;tn];
                            X = [X;Xn];
                        end
                        
                        if any(isnan(X(:)))
                            error('simulation returned NaN');
                        end
                        
                        % check if ended in high u1
                        [md,ix] = min(abs(X(end,1) - cur_ss{1}) + abs(X(end,2) - cur_ss{2}));
                    end
                    
                    if ix == 3
                        est_max_x_that_switches = cur_x;
                    elseif ii_bis == 1
                        disp('min x does not switch system');
                        break;
                    else
                        est_min_x_that_does_not_switch = cur_x;
                    end
                    
                    % update and continue
                    cur_x = est_max_x_that_switches + ...
                        (est_min_x_that_does_not_switch - est_max_x_that_switches)/2;
                    
                    if (est_min_x_that_does_not_switch - est_max_x_that_switches) < epsilon
                        break
                    end
                end
                bounding_x(ii_ic) = cur_x;
            end
        end
        
        function [R,xa,xp,xbi,ee_ps] = evaluate_precision(this,tf,opt,plot_opt)
            if nargin < 4
                plot_opt = 'plot';
            end
            
            % isolate initial conditions for nuclei in bistable region
            xbi = this.get_bistable_region(tf);
            
            if isempty(xbi)
                R = NaN;
                xa = NaN;
                xp = NaN;
                xbi = [];
                return;
            end
            
            bi_ixs = this.get_nuclei_in_range(xbi);
            
            u1ics = squeeze(this.u1all(1,:,:));
            u2ics = squeeze(this.u2all(1,:,:));
            
            u1icsbi = u1ics(:,bi_ixs);
            u1icsbi = u1icsbi(:);
            u2icsbi = u2ics(:,bi_ixs);
            u2icsbi = u2icsbi(:);
            
            boundary_ixs = boundary(u1icsbi,u2icsbi,0);
            bounding_x = this.find_bounding_x([u1icsbi(boundary_ixs), ...
                u2icsbi(boundary_ixs)],tf,opt);
            
            xa = min(bounding_x);
            xp = max(bounding_x);
            
            R = (xp - xa)/range(xbi);
            
            switch plot_opt
                case 'plot'
                    ee_ps = this.plot_guaranteed_precise(xa,xp,opt,tf);
                case 'no_plot'
                    ee_ps = this;
                otherwise
                    warning('unrecognized plot option; not plotting');
                    ee_ps = this;
            end
        end
        
        
        function ee_ps = plot_guaranteed_precise(this,xa,xp,opt,tf)
            if strcmp(opt,'freeze') && ~isinf(tf)
                disp('Simulating with tfreeze...')
                
                % resimulate with frozen
                tstartix = find(this.tt <= tf,1,'last');
                tdiff = (tf - this.tt(tstartix));
                
                ee_ps = bistable_sweep();
                ee_ps.initialize(@(x,t) this.alpha(x,this.tt(tstartix)+min(t,tdiff)));
                ee_ps.tend = tdiff + this.tend;
                
                ee_ps.simulate([],[this.u1all(tstartix,:,:);this.u2all(tstartix,:,:)]);
            else
                ee_ps = this;
            end
            
            figure
            ee_ps.plot_embryo(numel(ee_ps.tt));
            hold on
            plot(xa*ee_ps.ncols*[1,1]/ee_ps.xlen,[1,ee_ps.nrows],'w--','linewidth',3);
            plot(xp*ee_ps.ncols*[1,1]/ee_ps.xlen,[1,ee_ps.nrows],'w--','linewidth',3);
            hold off
        end
        
    end
    
end
