# Supplementary material for: Implications of diffusion and time-varying morphogen gradients for the dynamic positioning and precision of bistable gene expression boundaries
Source: PLoS Comput Biol. 2021 Jun 1;17(6):e1008589. doi: 10.1371/journal.pcbi.1008589 (PMC8195430; doi:10.1371/journal.pcbi.1008589)
Supplement: S1 Code — (ZIP) [file pcbi.1008589.s001.zip › s1_code/classdefs/bistable_wave.m]

classdef bistable_wave < handle
    
    properties
        xlen = 100;         % length of domain in x
        ylen = 40;          % length of domain in y
        
        nxpts = 101;
        ntpts = 1001;       % number of sample points (for x and time)
        ntpts2plt = 11;     % default number time points to sample for plotting
        tend = 500;         % maximum time
        
        ic_fun;             % function for initial conditions
        ic_2d_fn;           % function for initial conditions in 2D
        
        m = 0;              % boundary conditions (default: slab)
        
        linestyles = {'-','--','.-'};	% line styles for plotting

        geofn;              % function for 2D geometry
        fcoef;              % evolution formatted for 2D PDE simulation
        
        model_2d;           % 2D PDE model from most recent solution
        results_2d;         % results from most recent solution of model_2d

        fn;                 % evolution at individual points in space
    end
    
    methods
        
        % constructor
        function this = bistable_wave()
        end
        
        % Calls PDE solver (1D).
        function [u,t,x] = solve(this,pts2plt,varargin)
            gen_plot = true;
            npts = this.nxpts;
            
            % parse optional inputs
            v = 1;
            while v <= numel(varargin)
                switch varargin{v}
                    case 'noplot'
                        gen_plot = false;
                    case 'npts'
                        assert(numel(varargin) >= v+1);
                        npts = varargin{v+1};
                        v = v+1;
                    otherwise
                        error('unsupported option %s',varargin{v});
                end
                v = v+1;
            end

            if nargin < 2
                ntptwidth = round(this.ntpts/this.ntpts2plt);
                pts2plt = [1,ntptwidth:ntptwidth:this.ntpts];
            elseif ~isempty(pts2plt) && ...
                    (min(pts2plt) < 0 || max(pts2plt) > this.ntpts)
                error(['time points must be integers between 1 and ' num2str(this.ntpts)]);
            end
            
            x = linspace(0,this.xlen,npts);
            t = linspace(0,this.tend,this.ntpts);
            
            pdex1pde = @(x,t,u,dudx) this.pdex1pde(x,t,u,dudx);
            pdex1ic = @(x) this.ic_fun(x);
            pdex1bc = @(xl,ul,xr,ur,t) this.pdex1bc(xl,ul,xr,ur,t);
                
            u = pdepe(this.m,pdex1pde,pdex1ic,pdex1bc,x,t);
            
            if gen_plot
                figure;
                this.plot(x,t,u,pts2plt);
            end
        end

        
        % Geometry-creating function for 2D PDE (i.e., generates 2D domain
        % on which to solve the PDE).
        function [x,y] = ellipseg(this,bs,s)
            switch nargin
                case 1
                    x = 4; % four edge segments
                    return
                case 2
                    A = [0,pi/2,pi,3*pi/2; % start parameter values
                        pi/2,pi,3*pi/2,2*pi; % end parameter values
                        1,1,1,1; % region label to left
                        0,0,0,0]; % region label to right
                    x = A(:,bs); % return requested columns
                    return
                case 3
                    x = (this.xlen/2)*cos(s) + (this.xlen/2);
                    y = (this.ylen/2)*sin(s);
            end
        end
        
        % Sets 2D domain to a circle.
        function set_domain_to_circle(this)
            this.geofn = @circlefunction;
            this.fcoef = @(location,state) this.fn( ...
                sqrt(location.x.^2 + location.y.^2),state.u);
        end
        
        % Sets 2D domain to ellipse centered at (xlen/2,0).
        function set_domain_to_ellipse(this)
            this.geofn = @this.ellipseg;
            this.fcoef = @(location,state) this.fn(location.x,state.u);
        end
        
        % Plots input simulation results u at time points t(ix2plt)
        % and points in space x.  Options to show/hide legend and shade
        % background regions between x coordinates provided as an Nx2 array
        % with start/end coordinates for shading in each row.
        function plot(this,x,t,u,ix2plt,varargin)
            add_leg = true;
            hide_leg = false;
            shade_region = false;
            fig_defaults = true;
            var_color = false;
            
            % parse optional inputs
            v = 1;
            while v <= numel(varargin)
                switch varargin{v}
                    case 'noleg'
                        add_leg = false;
                    case 'hideleg'
                        hide_leg = true;
                    case 'shade_region'
                        % shades the background region between given pairs
                        % of x coordinates
                        assert(numel(varargin) >= v+1);
                        shade_region = true;
                        x_coords = varargin{v+1};
                        v = v+1;
                    case 'fig_defaults'
                        assert(numel(varargin) >= v+1);
                        fig_defaults = varargin{v+1};
                        v = v+1;
                    case 'var_color'
                        assert(numel(varargin) >= v+1);
                        var_color = true;
                        linecols = varargin{v+1};
                        v = v+1;
                    otherwise
                        error('unsupported option %s',varargin{v});
                end
                v = v+1;
            end
            
            ntix2plt = numel(ix2plt);
            
            % plot results
            [h,legend_entries_temp] = this.plot_bifurcation_param(x);
            hold on;
            nl = numel(legend_entries_temp);
            
            legend_entries = cell(length(ix2plt)+nl,1);
            legend_entries(1:nl) = legend_entries_temp;
            cur_leg_ix = nl + 1;
            
            for ii = ix2plt
                for jj = 1:size(u,3)
                    if var_color
                        h1 = plot(x,u(ii,:,jj),'Color', ...
                            ((cur_leg_ix-1)/(ntix2plt+1))*linecols{jj}, ...
                            'LineWidth',1.5);
                    else
                        h1 = plot(x,u(ii,:,jj),'LineStyle',this.linestyles{jj}, ...
                            'Color',((cur_leg_ix-1)/(ntix2plt+1))*[1 0 0], ...
                            'LineWidth',1.5);
                    end
                    
                    if jj == 1
                        h = [h,h1];
                    end
                end
                legend_entries{cur_leg_ix} = ['t = ' num2str(t(ii))];
                cur_leg_ix = cur_leg_ix + 1;
            end
            hold off;
            
            xlabel('x')
            ylabel('u(x,t)')
            
            if add_leg
                l = legend(h,legend_entries);
                set(l,'Location','eastoutside');
            end
            
            if hide_leg
                set(l,'Visible','off');
            end
            
            if shade_region
                hold on;
                for ii = 1:size(x_coords,1)
                    yl = ylim;
                    rectangle('Position',[x_coords(ii,1),-10,x_coords(ii,2)-x_coords(ii,1),20], ...
                        'EdgeColor','none','FaceColor',[0 0 0 0.07]);
                    
                    h = get(gca,'Children');
                    set(gca,'Children',[h(2:end);h(1)]);
                    set(gca,'Layer','top');
                end
                hold off;
                ylim(yl);
            end
            
            if fig_defaults
                set_figure_defaults(gcf);
            end
        end
        
        % Plots a comparison between the PDE simulation results and ODE
        % approximation for boundary location.
        function [fig,leg] = plot_boundary_pos_comparison(this,t,x,t_sim,x_sim)
            fig = figure;
            plot(t,x/this.xlen,'k');
            hold on; plot(t_sim,x_sim/this.xlen,'r--'); hold off;
            set_figure_defaults(gcf)
            axis tight
            xlabel('time')
            ylabel('x/L')
            
            fp = get(fig,'Position');
            set(fig,'Position',[fp(1),fp(2),250,175]);
            
            leg = legend({'PDE','ODE'},'Location','southeast','box','off');
            box off;
        end
        
        
    end
    
end
