# Supplementary material for: Implications of diffusion and time-varying morphogen gradients for the dynamic positioning and precision of bistable gene expression boundaries
Source: PLoS Comput Biol. 2021 Jun 1;17(6):e1008589. doi: 10.1371/journal.pcbi.1008589 (PMC8195430; doi:10.1371/journal.pcbi.1008589)
Supplement: S1 Code — (ZIP) [file pcbi.1008589.s001.zip › s1_code/classdefs/bistable_wave_toggle.m]

classdef bistable_wave_toggle < bistable_wave
    
    properties
        alpha1;             % morphogen gradient activator for u1
        alpha2;             % morphogen gradient activator for u2
        
        Du1 = 0.1;          % diffusivity of u1
        Du2 = 0.1;          % diffusivity of u2
        
        a = 1.7;            % max. production rate

        nr = 2;             % Hill coefficient (repressing)
        na = 2;             % Hill coefficient (activating)
        
        Kr = 1;             % dissociation constant (repressing)
        Ka = 0.75;          % dissociation constant (activating)
        
        beta = 0.35;        % decay rate of u1, u2
        
        u1col = [0.96,0.77,0.15];
        u2col = [0.2,0.2,0.8];
        
        hill_fn;            % Hill function for activating/repressing
    end
    
    methods
        
        % constructor
        function this = bistable_wave_toggle()
            % morphogen activating u1
            this.alpha1 = @(x) 0.7+(1.3)*(this.xlen-x);
            
            % morphogen activating u2
            this.alpha2 = @(x) 0.7+(1.3)*x;
            
            % initial conditions for 1D simulation
            this.ic_fun = @(x) 0.5*[1;1];
            
            % joint Hill function for activator and repressor
            this.hill_fn = @(ur,ua) (this.a*(ua/this.Ka).^this.na ./ ...
                (1 + (ua/this.Ka).^this.na)) .* (1 ./ ...
                (1 + (ur/this.Kr).^this.nr));
            
            % for use with 2D PDE simulator
            this.fn = @(x,u) [this.hill_fn(u(2),this.alpha1(x)); ...
                this.hill_fn(u(1),this.alpha2(x))];
            
            % initial conditions for 2D simulation
            this.ic_2d_fn = [1.8;2];
            
            % default to "embryonic" ellipse
            this.set_domain_to_ellipse();
        end
        
        % Solves the equivalent ODE system (i.e., no diffusion).
        function [u,t,x] = solve_no_diffusion(this,nxpts)
            if nargin < 2
                nxpts = this.nxpts;
            end
            
            x = linspace(0,this.xlen,nxpts)';
            
            tt = linspace(0,this.tend,this.ntpts);
            u = nan(this.ntpts,nxpts,2);
            for ii = 1:nxpts
                odefun = @(t,u) this.fn(x(ii),u) - this.beta*u;
                [t,u(:,ii,:)] = ode45(odefun,tt,this.ic_fun(x(ii)));
            end
        end
        
        % Calls PDE solver (1D).
        function [u,t,x] = solve(this,varargin)
            [u,t,x] = solve@bistable_wave(this,varargin{:});    
        end
        
        % PDE of form
        % (du1/dt) = f(u2,alpha1(x)) - beta*u1 + d2u1/dx2
        % (du2/dt) = f(u1,alpha2(x)) - beta*u2 + d2u2/x2
        function [c,f,s] = pdex1pde(this,x,t,u,dudx)
            c = [1;1];
            f = [this.Du1, 0; 0, this.Du2]*dudx;
            
            % opposing morphogen gradients activating respective species
            s = this.fn(x,u) - this.beta*u;
        end
        
        % boundary conditions
        function [pl,ql,pr,qr] = pdex1bc(this,xl,ul,xr,ur,t)
            % no flux
            pl = [0;0];
            ql = [1;1];
            pr = [0;0];
            qr = [1;1];
        end
        
        % Returns cell S with steady-state values for u1 and u2 at
        % specified values of the bifurcation parameter.
        function [S,xx] = find_ss_pts(this,xx)
            if nargin < 2
                xx = [];
            end
            
            if isempty(xx)
                xx = linspace(0,this.xlen,this.nxpts);
            end
            
            nxpts = numel(xx);
            
            T = @(x,u) this.hill_fn(this.hill_fn(u, ...
                this.alpha2(x))/this.beta, ...
                this.alpha1(x))/this.beta;
            
            ss_pts = nan(nxpts,3);
            uu = linspace(0,50,1000);
            for ii = 1:nxpts
                TT = @(U) T(xx(ii),U(:)) - U(:);
                
                ss_temp = find_xings_from_guess(uu,TT);
                
                % order the states appropriately
                if length(ss_temp) == 2
                    ss_temp = [ss_temp(1),NaN,ss_temp(2)];
                elseif length(ss_temp) == 1
                    ss_temp = [ss_temp,NaN,NaN];
                end
                ss_pts(ii,:) = ss_temp;
            end
            
            ss_pts2 = this.hill_fn(ss_pts,this.alpha2(repmat(xx',[1 3])))/this.beta;
            
            % order the states low u1 -> high u1
            ss_diff = sign(ss_pts - ss_pts2);
            S{1} = nan(size(ss_pts));
            S{2} = nan(size(ss_pts));
            
            u1_high = (ss_diff == 1);
            u1_low = (ss_diff == -1);
            highixsl = u1_high(:,1);
            highixsr = u1_high(:,3);
            lowixsl = u1_low(:,1);
            lowixsr = u1_low(:,3);
            
            S{1}(highixsl,3) = ss_pts(highixsl,1);
            S{1}(highixsr,3) = ss_pts(highixsr,3);
            S{1}(:,2) = ss_pts(:,2);
            S{1}(lowixsl,1) = ss_pts(lowixsl,1);
            S{1}(lowixsr,1) = ss_pts(lowixsr,3);
            
            S{2}(highixsl,3) = ss_pts2(highixsl,1);
            S{2}(highixsr,3) = ss_pts2(highixsr,3);
            S{2}(:,2) = ss_pts2(:,2);
            S{2}(lowixsl,1) = ss_pts2(lowixsl,1);
            S{2}(lowixsr,1) = ss_pts2(lowixsr,3);
        end
        
        % Generates bifurcation diagram.
        function bifurcation_diagram(this,varargin)
            add_leg = true;
            new_fig = false;
            
            v = 1;
            while v <= numel(varargin)
                switch varargin{v}
                    case 'add_leg'
                        add_leg = true;
                    case 'new_fig'
                        new_fig = true;
                    case 'no_leg'
                        add_leg = false;
                    case 'no_fig'
                        new_fig = false;
                    otherwise
                        error('unsupported option %s',varargin{v});
                end
                v = v+1;
            end
            
            [S,xx] = this.find_ss_pts();
            
            if new_fig
            	figure;
            end
            
            % morphogen gradients (bifurcation parameters)
            [h,legend_entries_temp] = this.plot_bifurcation_param(xx);
            hold on;
            
            % species
            % u1/u2 low (separate from high for sake of plot legend)
            h1 = plot(xx,S{1}(:,1),'color',this.u1col);
            h2 = plot(xx,S{2}(:,3),'color',this.u2col);
            
            % u1/u2 mid
            plot(xx,S{1}(:,2),'--','color',this.u1col);
            plot(xx,S{2}(:,2),'--','color',this.u2col);
            
            % u1/u2 high
            plot(xx,S{1}(:,3),'color',this.u1col);
            plot(xx,S{2}(:,1),'color',this.u2col);
            
            h = [h,h1(1),h2(1)];
            
            hold off;
            
            xlim([xx(1),xx(end)]);
            
            xlabel('x');
            set_figure_defaults(gcf)
            
            if add_leg
                l = legend(h,{legend_entries_temp{1:2},'u_1','u_2'});
                set(l,'Location','eastoutside','box','off');
            end
        end
        
        % Plots values of bifurcation parameters at specified coordinates
        % x.
        function [h,legend_entries] = plot_bifurcation_param(this,x)
            h = plot(x,this.alpha1(x),':','Color',0.7*[1 1 1],'LineWidth',2);
            hold on;
            h = [h,plot(x,this.alpha2(x),'-.','Color',0.7*[1 1 1],'LineWidth',1.5)];
            hold off;
            
            legend_entries = {'\alpha_1(x)','\alpha_2(x)'};
        end
        
        % Finds the x-coordinate(s) of intersection(s) between alpha1 and
        % alpha2.
        function x0 = get_gradient_xing(this)
            xx = linspace(0,this.xlen,this.nxpts);
            TT = @(x) this.alpha1(x) - this.alpha2(x);
            
            x0 = find_xings_from_guess(xx,TT);
        end
        
        % Numerically estimates front velocity from simulation results at
        % coordinates xx.
        function [c,xx,xw] = get_front_velocity(this,xx,varargin)
            if nargin < 2
                xx = linspace(0,this.xlen,this.nxpts);
            end 

            alpha1_set = this.alpha1(xx);
            alpha2_set = this.alpha2(xx);
            
            % estimate front velocities at points xx          
            [c,xw] = this.get_front_velocity_by_concentration(alpha1_set, ...
                alpha2_set,'no_mesh',varargin{:});
            
            figure;
            plot(xx,c);
            xlabel('x')
            ylabel('c')
            set_figure_defaults(gcf);
        end
        
        % Numerically estimates front velocity from simulations results
        % assuming homogeneous (alpha1,alpha2) at the provided value pairs
        % ('no_mesh') or for all combinations of provided values ('mesh').
        function [c,xw] = get_front_velocity_by_concentration(this, ...
                alpha1_set,alpha2_set,opt,varargin)
            if nargin < 3
                opt = 'no_mesh';
            end
            
            switch opt
                case 'no_mesh'
                    % estimate front velocities
                case 'mesh'
                    a1_dim = numel(alpha1_set);
                    a2_dim = numel(alpha2_set);
                    
                    [alpha1_set,alpha2_set] = meshgrid(alpha1_set,alpha2_set);
                otherwise
                    error(['unrecognized option ' opt]);
            end
            
            tixpad = 20;
            plot_for_debug = false;
            offs = 0.4;
            tol = 1e-3;
            p = 0.1;

            % parse optional inputs
            v = 1;
            while v <= numel(varargin)
                switch varargin{v}
                    case 'debug'
                        plot_for_debug = true;
                    case 'tixpad'
                        assert(numel(varargin) >= v+1);
                        tixpad = varargin{v+1};
                        v = v+1;
                    case 'offset'
                        assert(numel(varargin) >= v+1);
                        offs = varargin{v+1};
                        v = v+1;
                    case 'tol'
                        assert(numel(varargin) >= v+1);
                        tol = varargin{v+1};
                        v = v+1;
                    case 'p'
                        assert(numel(varargin) >= v+1);
                        p = varargin{v+1};
                        v = v+1;
                    otherwise
                        error('unsupported option %s',varargin{v});
                end
                v = v+1;
            end

            if numel(alpha1_set) ~= numel(alpha2_set)
                error('alpha1 and alpha2 must have same number of entries');
            end
            
            nit = numel(alpha1_set);
            c = nan(nit,1);
            xw = nan(nit,2);
            
            bw = this.partial_clone();
            
            for ii = 1:nit
                bw.alpha1 = @(x) alpha1_set(ii)*ones(size(x));
                bw.alpha2 = @(x) alpha2_set(ii)*ones(size(x));
                
                % verify that bistable
                S = bw.find_ss_pts(0);
                if sum(~isnan(S{1})) < 3
                    warning(['not bistable for alpha1 = ' num2str(alpha1_set(ii)) ...
                        ', alpha2 = ' num2str(alpha2_set(ii)) '--skipping...'])
                else
                    bw.ic_fun = @(x) 0.9*range(S{1})*[x < bw.xlen*offs; ...
                        x > bw.xlen*offs]+1.1*min(S{1});
                    
                    [u,t,x] = bw.solve([],'npts',bw.nxpts,'noplot');
                    
                    % determine which time indices to use
                    cmin = min(u(:,:,1),[],2);
                    cmax = max(u(:,:,1),[],2);
                    rmax = max(cmax - cmin);
                    
                    tval = abs((cmax - cmin) - rmax) < tol;
                    
                    % time indices over which to calculate speed (final result is
                    % average speed over these indices)
                    tixs = find(tval);
                    tixs = min(tixs):max(tixs);
                    ntixs = numel(tixs);
                    
                    if ntixs >= tixpad
                        % midpoint of u1 wave will be used to calculate speed
                        u0 = (range(u(end,:,1))/2) + min(u(end,:,1));
                        
                        % find x coordinate of midpoint for each time point
                        x0 = nan(ntixs,1);
                        xwt = nan(ntixs,2);
                        for jj = 1:ntixs
                            u1 = u(tixs(jj),:,1);
                            u2 = u(tixs(jj),:,2);
                            
                            [~,ix1] = unique(u1);
                            [~,ix2] = unique(u2);
                            
                            if numel(ix1) > 1 && numel(ix2) > 1
                                x0(jj) = interp1(u1(ix1),x(ix1),u0);
                                
                                ur1 = range(u1)*[p,1-p] + min(u1);
                                ur2 = range(u2)*[p,1-p] + min(u2);
                                
                                xt1 = interp1(u1(ix1),x(ix1),ur1);
                                xt2 = interp1(u2(ix2),x(ix2),ur2);
                                xwt(jj,1) = diff(xt1);
                                xwt(jj,2) = diff(xt2);
                            end
                        end
                        
                        % plot for debugging
                        if plot_for_debug
                            plot(x,u(tixs,:,1)); hold on;
                            scatter(x0,u0*ones(size(x0))); hold off;
                            title(['\alpha_1 = ' num2str(bw.alpha1(0)), ...
                                ', \alpha_2 = ' num2str(bw.alpha2(0))]);
                            pause;
                        end
                        
                        c(ii) = mean(diff(x0)./diff(t(tixs).'));
                        xw(ii,:) = abs(mean(xwt,1));
                    end
                end
            end
            
            if strcmpi(opt,'mesh')
                c = reshape(c,[a1_dim,a2_dim]);
            end
        end
        
        % Calculates the boundary position at each time point as determined
        % by the x-coordinate at which u1 crosses u2 (x0x) and the midpoint
        % of u1 and u2 (x0m).
        function [x0x,x0m] = get_boundary_position(this,u,x)
            nt = size(u,1);
            x0x = nan(nt,1);
            x0m = nan(nt,2);
            for jj = 1:nt
                u1 = u(jj,:,1);
                u2 = u(jj,:,2);
                
                u1m = range(u1)/2 + min(u1);
                u2m = range(u2)/2 + min(u2);
                
                % crossover pt between u1 and u2
                du = u1 - u2;
                [~,ix] = unique(du);
                if numel(ix) > 1
                    xing_exists = any(diff(sign(du)) ~= 0);
                    
                    if xing_exists
                        x0x(jj) = fzero(@(xq) interp1(x,du,xq),[x(1),x(end)]);
                    end
                end
                
                [~,ix1] = unique(u1);
                [~,ix2] = unique(u2);
                
                if numel(ix1) > 1
                    x0m(jj,1) = interp1(u1(ix),x(ix),u1m);
                end
                
                if numel(ix2) > 2
                    x0m(jj,2) = interp1(u2(ix),x(ix),u2m);
                end
            end
        end
        
        % Calls PDE solver (2D).
        function [model,results] = solve_2d(this,pts2plt)
            model = createpde(2);
            geometryFromEdges(model,@this.geofn);
            specifyCoefficients(model,'m',0,'d',1, ...
                'c',[this.Du1;0;0;this.Du1;0;0;0;0;0;0;0;0;this.Du2;0;0;this.Du2], ...
                'a',this.beta,'f',this.fcoef);
            applyBoundaryCondition(model,'neumann','Edge', ...
                1:model.Geometry.NumEdges);
            setInitialConditions(model,this.ic_2d_fn);
            generateMesh(model);
            
            t = linspace(0,this.tmax,this.ntpts);
            results = solvepde(model,t);
            
            this.model_2d = model;
            this.results_2d = results;
            
            if nargin < 2
                this.plot_2d_results();
            else
                this.plot_2d_results(pts2plt);
            end
            
        end
        
        % Plots results of most recent 2D simulation.  If no solution yet
        % exists, simulates and then plots.
        function plot_2d_results(this,pts2plt)
            if nargin < 2
                ntptwidth = round(this.ntpts/min(4,this.ntpts2plt));
                pts2plt = [1,ntptwidth:ntptwidth:this.ntpts];
            elseif min(pts2plt) < 0 || max(pts2plt) > this.ntpts
                error(['time points must be integers between 1 and ' ...
                    num2str(this.ntpts)]);
            end
            
            ntpts2plt = length(pts2plt);
            
            if isempty(this.model_2d)
                this.solve_2d(pts2plt);
            end
            
            figure
            for ii = 1:ntpts2plt
                ix = pts2plt(ii);
                
                subplot(ntpts2plt,2,sub2ind([2,ntpts2plt],1,ii))
                pdeplot(this.model_2d,'XYData', ...
                    this.results_2d.NodalSolution(:,1,ix),'Mesh','on');
                caxis([0 4])
                title(['t = ' num2str(this.results_2d.SolutionTimes(ix))]);
                axis equal
                axis tight
                
                subplot(ntpts2plt,2,sub2ind([2,ntpts2plt],2,ii))
                pdeplot(this.model_2d,'XYData', ...
                    this.results_2d.NodalSolution(:,2,ix),'Mesh','on');
                caxis([0 4])
                title(['t = ' num2str(this.results_2d.SolutionTimes(ix))]);
                axis equal
                axis tight
            end
            set(gcf,'Position',[100 500 145*ntpts2plt 550]);
        end
        
    end
    
    methods (Access = private)
        % Generates a partial clone of the current object.
        function bw = partial_clone(this)
            bw = bistable_wave_toggle();
            
            bw.Du1 = this.Du1;
            bw.Du2 = this.Du2;
            bw.a = this.a;
            bw.nr = this.nr;
            bw.na = this.na;
            bw.Kr = this.Kr;
            bw.Ka = this.Ka;
            
            bw.beta = this.beta;
            bw.u1col = this.u1col;
            bw.u2col = this.u2col;
            
            bw.xlen = this.xlen;
            bw.ylen = this.ylen;
            bw.nxpts = this.nxpts;
            bw.ntpts = this.ntpts;
            bw.ntpts2plt = this.ntpts2plt;
            bw.tend = this.tend;
        end
    end
    
end
