# Supplementary material for: Implications of diffusion and time-varying morphogen gradients for the dynamic positioning and precision of bistable gene expression boundaries
Source: PLoS Comput Biol. 2021 Jun 1;17(6):e1008589. doi: 10.1371/journal.pcbi.1008589 (PMC8195430; doi:10.1371/journal.pcbi.1008589)
Supplement: S1 Code — (ZIP) [file pcbi.1008589.s001.zip › s1_code/classdefs/bistable_wave_toy.m]

classdef bistable_wave_toy < bistable_wave
    
    properties
        alpha;              % bifurcation parameter
        D = 0.1;            % diffusivity
        a = 0.1;            % scaling parameter
        
        c;                  % function for instantaneous front velocity

        fn_t;
    end
    
    methods
        
        % constructor
        function this = bistable_wave_toy()
            % parameter varying in space
            this.alpha = @(x,t) (1/this.xlen)*x;
            
            % instantaneous front velocity
            this.c = @(x,t) sqrt(this.a/2)*(1 - 2*this.alpha(x,t));
            
            % initial conditions for 1D simulation
            this.ic_fun = @(x) 0.5*(1+(heaviside(x-0.25*this.xlen) - ...
                heaviside(x-0.75*this.xlen)));
            
            % initial conditions for 2D simulation
            this.ic_2d_fn = @(loc) 0.2;
            
            % evolution at individual points in space
            this.fn_t = @(x,u,t) this.a*u.*(u-1).* ...
                (this.alpha(x,t)-u);
            
            this.fn = @(x,u) this.fn_t(x,u,0);
            
            % default to "embryonic" ellipse
            this.set_domain_to_ellipse();
        end
        
        % Solves a discretized version of the system.
        function [t,y] = solve_discrete(this,M)
            npts = size(M,1);
            
            x = linspace(0,this.xlen,npts)';
            l = x(2)-x(1);
            
            uic = this.ic_fun(x);
            if numel(uic) ~= npts
                uic = uic*ones(npts,1);
            end
            
            odefun = @(t,u) this.fn_t(x,u) + (this.D/l^2)*M*u;
            
            [t,y] = ode15s(odefun,[0,this.tend],uic);
        end
        
        % Helper function for this.find_discrete_ss_1d(...)
        function [FN,usol] = get_FN_seq(this,xx,u1,fN)
            if nargin < 4
                l = xx(2) - xx(1);
                fN = @(x,u) (l^2/this.D)*this.fn_t(x,u,0);	% normalized dynamics
            end
            
            npts = length(xx);

            usol(1) = u1;
            usol(2) = usol(1) - fN(xx(1),usol(1));
            for jj = 3:npts
                usol(jj) = 2*usol(jj-1) - usol(jj-2) - fN(xx(jj-1),usol(jj-1));
            end
            
            FN = fN(xx(npts),usol(npts)) + usol(npts-1) - usol(npts);
            usol = usol';
        end
        
        % Plots graphical test to find steady state for a discrete 1D model
        % (on a line) assumed to have no-flux boundary conditions.  Assumes
        % the form f(x,u) = au(u-1)(alpha(x)-u).
        function [FN,xx,uss,FNvals] = find_discrete_ss_1d(this,npts,urange,t0)
            if nargin < 4
                t0 = 0;
                if nargin < 3
                    urange = [0,1];
                    if nargin < 2
                        npts = 100;
                    end
                end
            end
            
            if npts < 2
                error('npts must be > 1');
            end
            
            rtol = 0;    % tolerance to reject a positive real part for determining stability
            nupts = 200;
            
            xx = linspace(0,this.xlen,npts);        % discretize length
            l = xx(2) - xx(1);
            
            fN = @(x,u) (l^2/this.D)*this.fn_t(x,u,0);  % normalize dynamics
            
            usol = nan(npts,nupts);	% generated sequences
            usol(1,:) = linspace(urange(1),urange(2),nupts);
            FN = nan(1,nupts);  % fn whose zero crossings are s.s. solutions
            for ii = 1:nupts
                [FNN,uu] = this.get_FN_seq(xx,usol(1,ii),fN);
                FN(ii) = FNN;
                usol(:,ii) = uu;
            end
            
            ix = true(nupts,1);
            
            % putative steady state curves
            u1s = usol(1,ix);
            af = @(u1) this.get_FN_seq(xx,u1);
            
            % find more exact zero crossings
            nxings = size(u1s,2);
            xings = nan(nxings,1);
            for ii = 1:size(u1s,2)
                if ~isnan(af(u1s(ii))) && ~isinf(af(u1s(ii)))
                    xings(ii) = fzero(af,u1s(ii));
                end
            end          
            xings(isnan(xings)) = [];
            xings = unique(xings);
            nxings = length(xings);
            
            uss = nan(npts,nxings);
            FNvals = nan(nxings,1);
            for ii = 1:nxings
                [FNvals(ii),uss(:,ii)] = this.get_FN_seq(xx,xings(ii),fN);
            end
            
            % check stability
            fd = @(x,u) this.a*(-3*u.^2 - this.alpha(x,t0) + ...
                2*(this.alpha(x,t0)+1).*u);
            M = get_diffusion_matrix(npts,'dct2');
            uss_ix_stable = false(1,size(uss,2));
            for ii = 1:size(uss,2)
                J = (this.D/l^2)*M + diag(fd(xx',uss(:,ii)));
                E = eig(J);
                rE = real(E);
                uss_ix_stable(ii) = ~any(rE > rtol);
            end
            uss_stable = uss(:,uss_ix_stable);
            
            stable_solns_exist = (size(uss_stable,2) ~= 0);
            
            fig = figure;
            subplot(1,2,1)
            plot(usol(1,:),zeros(nupts,1),usol(1,:),FN);
            hold on;
            scatter(uss(1,~uss_ix_stable), ...
                zeros(size(uss(1,~uss_ix_stable))),'kx');
            if stable_solns_exist
                scatter(uss_stable(1,:),zeros(size(uss_stable(1,:))),'k');
            end
            hold off;
            xlim([urange(1),urange(2)]);
            ylim([-1,1]);
            xlabel('u(0)')
            ylabel('F_N(u(0))')
            
            subplot(1,2,2)
            if stable_solns_exist
                plot(xx,uss_stable,'r');
            end
            ylim([-0.1,1.1]);
            title(['Stable steady-state solutions with u(0) on [' ...
                num2str(urange(1)) ',' num2str(urange(2)) ']'])
            xlabel('x');
            ylabel('u^*(x)')
            
            set(fig,'Position',[fig.Position(1)/2,fig.Position(2), ...
                fig.Position(3)*2,fig.Position(4)]);
            set_figure_defaults(fig);
        end
        
        % Simulates a stochastic differential equation of Langevin form
        % with noise of standard deviation sigma and white noise of
        % standard deviation sigma_ic about the initial condition.
        function [u,x] = solve_sde(this,M,t,sigma,sigma_ic)
            if nargin < 5
                sigma_ic = 0.02;
                if nargin < 4
                    sigma = 0.02;
                end
            end
            
            % discrete time
            dt = t(2) - t(1);
            ntpts = length(t);
            
            % discrete space
            npts = size(M,1);
            
            x = linspace(0,this.xlen,npts)';
            l = x(2)-x(1);
            
            uic = this.ic_fun(x);
            if numel(uic) ~= npts
                uic = uic*ones(npts,1) + sigma_ic*randn(npts,1);
            end
            
            fun = @(u,t) this.fn_t(x,u,t) + (this.D/l^2)*M*u;

            u = nan(npts,ntpts);
            u(:,1) = uic';
            dW = sqrt(dt)*randn(npts,ntpts-1);
            
            % Euler-Maruyama method
            for ii = 2:ntpts
                u(:,ii) = u(:,ii-1) + fun(u(:,ii-1),t(ii))*dt + ...
                    sigma*dW(:,ii-1);
            end
            
            u = u';
            
            % plot result
            figure;
            ix2plt = round(linspace(1,numel(t),10));
            this.plot(x,t,u,ix2plt);
        end
        
            
        % PDE of form (du/dt) = a*u*(u-1)*(alpha(x)-u) + D*(d2u/dx2)
        function [c,f,s] = pdex1pde(this,x,t,u,dudx)
            c = 1;
            f = this.D*dudx;
            s = this.fn_t(x,u,t);
        end
        
        % boundary conditions
        function [pl,ql,pr,qr] = pdex1bc(this,xl,ul,xr,ur,t)
            % no flux
            pl = 0;
            ql = 1;
            pr = 0;
            qr = 1;
        end
        
        % Plots the speed a wave would travel in a homogeneous medium with
        % parameter as equals that at position x in the inhomogeneous
        % system.
        function plot_front_speed(this,xx,t0)
            if nargin < 3
                t0 = 0;
                if nargin < 2
                    xx = linspace(0,this.xlen,this.nxpts);
                end
            end
            
            if any(xx) < 0 || any(xx) > this.xlen
                error(['input coordinate must be on [0,' num2str(this.xlen) ']']);
            end
        
            fig = figure;
            plot(xx,this.c(xx,t0));
            
            ff = @(x) this.c(x,t0);
            
            [xstall,~] = find_xings_from_guess(xx,ff);
            
            if ~isempty(xstall)
                hold on;
                scatter(xstall,0,'ko');
                hold off;
            end
            
            xlabel('x')
            ylabel('c');
            set_figure_defaults(fig);
        end
        
        % Calls PDE solver (2D).
        function [model,results] = solve_2d(this,pts2plt)
            model = createpde();
            geometryFromEdges(model,@this.geofn);
            specifyCoefficients(model,'m',0,'d',1,'c',this.D,'a',0, ...
                'f',this.fcoef);
            applyBoundaryCondition(model,'neumann','Edge', ...
                1:model.Geometry.NumEdges);
            setInitialConditions(model,this.ic_2d_fn);
            generateMesh(model);
            
            t = linspace(0,this.tend,this.ntpts);
            results = solvepde(model,t);
            
            this.model_2d = model;
            this.results_2d = results;
            
            if nargin < 2
                this.plot_2d_results();
            else
                this.plot_2d_results(pts2plt);
            end
            
        end
        
        % Plots results of most recent 2D simulation.  If no solution yet
        % exists, simulates and then plots.
        function plot_2d_results(this,pts2plt,varargin)
            add_colorbar = false;
            add_axis = false;
            mesh_state = 'off';
            new_fig = true;
            add_title = true;
            
            v = 1;
            while v <= numel(varargin)
                switch varargin{v}
                    case 'colorbar'
                        assert(numel(varargin) > v);
                        add_colorbar = varargin{v+1};
                        v = v+1;
                    case 'axis'
                        assert(numel(varargin) > v);
                        add_axis = varargin{v+1};
                        v = v+1;
                    case 'mesh'
                        assert(numel(varargin) > v);
                        mesh_state = varargin{v+1};
                        v = v+1;
                    case 'new_fig'
                        assert(numel(varargin) > v);
                        new_fig = varargin{v+1};
                        v = v+1;
                    case 'no_title'
                        add_title = false;
                    otherwise
                        error('unsupported option %s',varargin{v});
                end
                v = v+1;
            end
            
            if nargin < 2
                ntptwidth = round(this.ntpts/min(4,this.ntpts2plt));
                pts2plt = [1,ntptwidth:ntptwidth:this.ntpts];
            elseif min(pts2plt) < 0 || max(pts2plt) > this.ntpts
                error(['time points must be integers between 1 and ' ...
                    num2str(this.ntpts)]);
            end
            
            ntpts2plt = length(pts2plt);
            
            if isempty(this.model_2d)
                this.solve_2d(pts2plt);
            end
            
            if new_fig
            	figure
            end
            
            for ii = 1:ntpts2plt
                ix = pts2plt(ii);
                if ntpts2plt > 1
                    subplot(1,ntpts2plt,ii)
                end
                h = pdeplot(this.model_2d,'XYData', ...
                    this.results_2d.NodalSolution(:,ix),'Mesh',mesh_state);
                caxis([0 1])
                if add_title
                    title(['t = ' num2str(this.results_2d.SolutionTimes(ix))]);
                end
                axis equal
                axis tight
                
                if ~add_colorbar
                    colorbar off
                end
                
                if ~add_axis
                    axis off
                end
            end
            colormap(linspace(0,1,100)'*[1 0 0]);
            
            if new_fig
                set(gcf,'Position',[100 500 250*ntpts2plt 145]);
            end
        end
        
        % Plots the bifurcation parameter across the length of the embryo.
        function [h,legend_entries] = plot_bifurcation_param(this,x)
            if nargin < 2
                x = linspace(0,this.xlen,this.nxpts);
            end
            
            h = plot(x,this.alpha(x,0),':','Color',0.7*[1 1 1],'LineWidth',2);
            legend_entries = {'\alpha(x)'};
        end
        
        function [sl,coord] = slice_2d(this,t,opt,val,npts)
            if nargin < 5
                npts = this.nxpts;
            end
            
            if isempty(this.results_2d)
                error('must have 2d simulation results');
            end
            
            switch opt
                case 'x'
                    ix = 1;
                case 'y'
                    ix = 2;
                otherwise
                    error('unrecognized option');
            end
            
            if val > max(this.results_2d.Mesh.Nodes(3-ix,:)) || ...
                    val < min(this.results_2d.Mesh.Nodes(3-ix,:))
                error('val is outside domain')
            end
            
            coord_lims = val*ones(2,npts);
            coord = linspace(min(this.results_2d.Mesh.Nodes(ix,:)), ...
                max(this.results_2d.Mesh.Nodes(ix,:)),npts);
            coord_lims(ix,:) = coord;
            
            sl = interpolateSolution(this.results_2d,coord_lims,t);
        end
        
        % Plots a horizontal slice from the 2D simulation.
        function [sl,coord] = plot_2d_hslice(this,t,val,col,ylab,varargin)
            if nargin < 5
                ylab = false;
                if nargin < 4
                    col = 1;
                    if nargin < 3
                        val = 0;
                    end
                end
            end
            
            [sl,coord] = this.slice_2d(t,'x',val,varargin{:});
            
            this.plot_bifurcation_param();
            hold on;
            plot(coord,sl,'LineWidth',1.5,'Color',col*[1 0 0]);
            hold off;
            
            xlim([min(this.results_2d.Mesh.Nodes(1,:)), ...
                max(this.results_2d.Mesh.Nodes(1,:))]);
            ylim([0 1.1]);
            
            xticks([0,50,100])
            yticks([]);
            
            xlabel('x');
            if ylab
                ylabel('u(x,t)');
                yticks([0,1])
            end
        end
        
    end
    
end
