# Supplementary material for: Implications of diffusion and time-varying morphogen gradients for the dynamic positioning and precision of bistable gene expression boundaries
Source: PLoS Comput Biol. 2021 Jun 1;17(6):e1008589. doi: 10.1371/journal.pcbi.1008589 (PMC8195430; doi:10.1371/journal.pcbi.1008589)
Supplement: S1 Code — (ZIP) [file pcbi.1008589.s001.zip › s1_code/classdefs/nucleus.m]

classdef nucleus < handle
    
    properties
        parent;
        odefun;
    end
    
    methods
        
        % CONSTRUCTOR
        function this = nucleus()
        end
        
        function initialize(this,parent,odefun)
            this.parent = parent;
            this.set_odefun(odefun);
        end
        
        function set_odefun(this,odefun)
            this.odefun = odefun;
        end
        
        function [t,X] = simulate(this,ntpts,uic)
            if nargin < 3
                uic = [];
                if nargin < 2
                    ntpts = [];
                end
            end
            
            if isempty(ntpts)
                ntpts = this.parent.ntpts;
            end
            
            if isempty(uic)
                uic = rand(1,2);
            end
            
            tt = linspace(0,this.parent.tend,ntpts);
            [t,X] = ode45(@(t,u) this.odefun(t,u),tt,uic);
        end
        
    end
    
end
