# Supplementary material for: Implications of diffusion and time-varying morphogen gradients for the dynamic positioning and precision of bistable gene expression boundaries
Source: PLoS Comput Biol. 2021 Jun 1;17(6):e1008589. doi: 10.1371/journal.pcbi.1008589 (PMC8195430; doi:10.1371/journal.pcbi.1008589)
Supplement: S1 Code — (ZIP) [file pcbi.1008589.s001.zip › s1_code/fig1_2_3.m]

clc; clear; close all;

%% STATIC GRADIENT
ee_stat = bistable_sweep();

u0 = 1.5;      % initial, x = 0
uL = 0.2;      % initial, x = L

gammax = -log(uL/u0)/ee_stat.xlen;     % spatial decay rate

u_stat = @(x,t) u0*exp(-gammax*x);
ee_stat.initialize(u_stat);


%% GENERATE INITIAL CONDITIONS
cen = [0.1,0.1];

theta = unifrnd(0,2*pi,ee_stat.nrows,ee_stat.ncols);
r = raylrnd(0.2,ee_stat.nrows,ee_stat.ncols);

u1ics = abs(cen(1)+r.*cos(theta));
u2ics = abs(cen(2)+r.*sin(theta));

sim_u1ics = nan(1,size(u1ics,1),size(u1ics,2));
sim_u1ics(1,:,:) = u1ics;

sim_u2ics = nan(1,size(u2ics,1),size(u2ics,2));
sim_u2ics(1,:,:) = u2ics;

sim_ics = [sim_u1ics;sim_u2ics];


%% SIMULATE
ee_stat.simulate([],sim_ics);

figure
tl_ixs = [1 4 7 101];
ee_stat.time_lapse(tl_ixs);


%% EVALUATE PRECISION
[R_stat,xa_stat,xp_stat,xbi] = ee_stat.evaluate_precision(0,'instant');

[u1,u2set_stat,xcoords] = ...
    ee_stat.get_boa_bistable_region([],[],0,'instant',25, ...
    [xbi(1),xa_stat,xp_stat,xbi(2)]);


ee_stat.plot_boa(u1,u2set_stat,0,xcoords,'instant','show_ic');
u1ic_btwn_guaranteed_actual = squeeze(ee_stat.u1all(1,:,30:32));
u2ic_btwn_guaranteed_actual = squeeze(ee_stat.u2all(1,:,30:32));
hold on; scatter(u1ic_btwn_guaranteed_actual(:), ...
    u2ic_btwn_guaranteed_actual(:),'c^'); hold off;

ee_stat.phase_portrait(ee_stat.ntpts,[24,37,37,48],'show_embryo', ...
    'show_bifurcation','traj',[10,4,13,10])


%% RELATIVE RATES OF MORPHOGEN EVOLUTION TO STEADY STATE CONVERGENCE
% taken for the static gradient, equivalent to decaying gradient at t = 0
% or growing gradient at t -> inf
L = ee_stat.min_convergence_rate_to_ss(0,xbi);

kappa_set = [0.1,1,2,10,100,1000];
gammat_set = kappa_set*L;


%% GROWING GRADIENT

% -- INITIALIZE OBJECTS -- %
ee_grow = bistable_sweep.empty(numel(kappa_set),0);
for ii_gt = 1:numel(kappa_set)
    ee_grow(ii_gt) = bistable_sweep();
    
    gammat = gammat_set(ii_gt);
    
    % morphogen input: growing in time
    u_grow = @(x,t) u0*exp(-gammax*x)*(1-exp(-gammat*t));
    
    ee_grow(ii_gt).initialize(u_grow);
end

u2set_grow = nan([size(u2set_stat),numel(gammat_set)]);
R_grow = nan(numel(gammat_set),1);
xa_grow = nan(numel(gammat_set),1);
xp_grow = nan(numel(gammat_set),1);
for ii_gt = 1:numel(gammat_set)
    % -- SIMULATE -- %
    % use same i.c.s as static
    ee_grow(ii_gt).simulate([],sim_ics);
    
    % -- EVALUATE PRECISION -- %
    [R_grow(ii_gt),xa_grow(ii_gt),xp_grow(ii_gt)] = ...
        ee_grow(ii_gt).evaluate_precision(inf,'freeze');
    
    % -- ESTIMATE BASINS OF ATTRACTION AT DIFFERENT COORDINATES -- %
    [~,u2set_grow(:,:,ii_gt)] = ...
        ee_grow(ii_gt).get_boa_bistable_region([],[],inf,'freeze',25, ...
        [xbi(1),xa_grow(ii_gt),xp_grow(ii_gt),xbi(2)]);
end

% generate plots
for ii_gt = 1:numel(gammat_set)-2
    ee_grow(ii_gt).plot_guaranteed_precise(xa_grow(ii_gt),xp_grow(ii_gt), ...
        'freeze',inf);
    ee_grow(ii_gt).plot_boa(u1,u2set_grow(:,:,ii_gt),inf, ...
        [xbi(1),xa_grow(ii_gt),xp_grow(ii_gt),xbi(2)],'freeze','show_ic');
    figure
    ee_grow(ii_gt).time_lapse([1 4 7 101]);
end


%% DECREASING-IN-TIME GRADIENT

% demonstration of effect: beginning from irregular boundary
kappa_decay_demo = 0.0075;
decay_demo_gammat = kappa_decay_demo*L;
ee_decay_demo = bistable_sweep();
ee_decay_demo.initialize(@(x,t) u0*exp(-gammax*x)*exp(-decay_demo_gammat*t));
ee_decay_demo.simulate([],[ee_stat.u1all(end,:,:);ee_stat.u2all(end,:,:)]);
ee_decay_demo.time_lapse([1 21 41 61]);

% find min tfreeze s.t. guaranteed entire boundary precise
tfreeze = (gammax / decay_demo_gammat)*(xbi(2)-xa_stat);

[R_decay_demo,xa_decay_demo,xp_decay_demo,~,ee_decay_demo_frozen] = ...
    ee_decay_demo.evaluate_precision(tfreeze,'freeze');

figure
ee_decay_demo.time_lapse([1 13 26 52]);


%% PRECISION ENHANCEMENT: SIMULATIONS WITH DIFFERENT I.C.S
N = 10;      % number of simulations

kappa_decay_set = [0.01,0.1,1,10];
nkap = numel(kappa_decay_set);

ntf = 8;    % number of tfreeze times to evaluate
R_decay = nan(N,ntf,nkap);
tfs = nan(ntf,nkap);
xa_decay = nan(N,ntf,nkap);
xp_decay = nan(N,ntf,nkap);

ee_stat = bistable_sweep.empty(N,0);
xa_stat = nan(N,1);
xp_stat = nan(N,1);
R_stat = nan(N,1);

for ii_N = 1:N
    disp(['Now processing ' num2str(ii_N) ' of ' num2str(N) ' simulations']);
    
    % -- STATIC GRADIENT -- %
    disp('  Initializing static gradient object...');
    ee_stat(ii_N) = bistable_sweep();
    
    u0 = 1.5;      % initial, x = 0
    uL = 0.2;      % initial, x = L
    
    gammax = -log(uL/u0)/ee_stat(ii_N).xlen;     % spatial decay rate
    
    u_stat = @(x,t) u0*exp(-gammax*x);
    ee_stat(ii_N).initialize(u_stat);
    
    % -- GENERATE INITIAL CONDITIONS -- %
    cen = [0.1,0.1];
    sim_ics = ee_stat(ii_N).gen_rayleigh_ics(cen);
    
    % -- SIMULATE -- %
    disp('  Simulating static gradient...');
    ee_stat(ii_N).simulate([],sim_ics);
    
    
    % -- EVALUATE PRECISION -- %
    disp('  Calculating precision of static gradient...');
    [R_stat(ii_N),xa_stat(ii_N),xp_stat(ii_N),xbi] = ...
        ee_stat(ii_N).evaluate_precision(0,'instant','no_plot');
    
    
    % -- DECAYING GRADIENTS -- %
    if ii_N == 1
        L = ee_stat(ii_N).min_convergence_rate_to_ss(0,xbi);
        gammat_decay_set = kappa_decay_set*L;
        
        % -- INITIALIZE DECAY OBJECTS -- %
        disp('  Initializing decaying gradient objects...');
        ee_decay = bistable_sweep.empty(nkap,0);
        for ii_gt = 1:nkap
            ee_decay(ii_gt) = bistable_sweep();
            
            gammat_decay = gammat_decay_set(ii_gt);
            
            % morphogen input: decaying in time
            u_decay = @(x,t) u0*exp(-gammax*x)*exp(-gammat_decay*t);
            
            ee_decay(ii_gt).initialize(u_decay);
        end
    end
    
    for ii_gt = 1:nkap
        disp(['  Simulating ' num2str(ii_gt) ' of ' ...
            num2str(nkap) ' decaying gradients...']);
        
        % -- SIMULATE -- %
        ee_decay(ii_gt).simulate([],sim_ics);
        
        % -- ESTIMATE PRECISION AT DIFFERENT FREEZE TIMES -- %
        disp('  Calculating precision...');
        if ii_N == 1
            tfreeze_max = (gammax / gammat_decay_set(ii_gt))*(xbi(2)-xbi(1));
            tfstemp = linspace(0,tfreeze_max,ntf+1);
            tfs(:,ii_gt) = tfstemp(2:end);
        end
        tic
        for ii_tf = 1:ntf
            tfreeze = tfs(ii_tf,ii_gt);
            
            [R_decay(ii_N,ii_tf,ii_gt),xa_decay(ii_N,ii_tf,ii_gt), ...
                xp_decay(ii_N,ii_tf,ii_gt),~,~] = ...
                ee_decay(ii_gt).evaluate_precision(tfreeze,'freeze','no_plot');
        end
        toc
    end
    
end

avg_R_decay = [mean(R_stat)*ones(1,nkap); ...
    squeeze(mean(R_decay,1))];
avg_xp_shift = [zeros(1,nkap); ...
    squeeze(mean(xp_stat - xp_decay,1))];

std_R_decay = [std(R_stat)*ones(1,nkap); ...
    squeeze(std(R_decay,1))];
std_xp_shift = [zeros(1,nkap); ...
    squeeze(std(xp_stat - xp_decay,1))];

for ii = 1:nkap
    h(ii) = errorbar(avg_xp_shift(:,ii),avg_R_decay(:,ii), ...
        std_R_decay(:,ii),std_R_decay(:,ii),std_xp_shift(:,ii), ...
        std_xp_shift(:,ii),'Color',[(nkap-ii+1)/nkap 0 0]);
    hold on;
end
set_figure_defaults(gcf)
xlabel('shift in posterior boundary')
ylabel('R')

labs = num2cell(kappa_decay_set);
f = @(x) ['\kappa = ' num2str(x)];
legend(h,cellfun(f,labs,'UniformOutput',false),'Location','eastoutside');
set_figure_defaults(gcf)

ylims = ylim;
ylim([0,ylims(2)])

ax = gca;
ax.ColorOrder = [1 0 0; 0 1 0; 0 0 1];
