# Supplementary material for: Implications of diffusion and time-varying morphogen gradients for the dynamic positioning and precision of bistable gene expression boundaries
Source: PLoS Comput Biol. 2021 Jun 1;17(6):e1008589. doi: 10.1371/journal.pcbi.1008589 (PMC8195430; doi:10.1371/journal.pcbi.1008589)
Supplement: S1 Code — (ZIP) [file pcbi.1008589.s001.zip › s1_code/fig4.m]

clc; clear; close all;

% plot properties
set(0,'DefaultLegendAutoUpdate','off')

% wave objects
wt = bcd_hb();
stau = bcd_hb();
bcd1 = bcd_hb();
short = bcd_hb();

% shortened embryo
frac_shorter = 0.8;
short.xlen = frac_shorter*wt.xlen;

% model parameters from Yang et al. (2020)
bm_wt = 2;                  % Bcd gradient amplitude, WT
bm_bcd1 = 0.5*bm_wt;        % Bcd gradient amplitude, Bicoid1.0
bm_stau = 0.35*bm_wt;       % Bcd gradient amplitude, stau-

lambda_wt = 0.15*wt.xlen;       % Bcd length constant, WT
lambda_bcd1 = 0.15*wt.xlen;     % Bcd length constant, Bicoid1.0
lambda_stau = 1.17*lambda_wt;   % Bcd length constant, stau-
lambda_short = 0.15*short.xlen; % Bcd length constant, shortened embryo with scaled gradient

t0 = 4.59;          % time triggering Bcd decay, min

hm = 1;             % initial Hb amplitude
kx = 16/wt.xlen;    % steepness of initial Hb boundary

x0_wt = 0.3*wt.xlen;   % boundary position of initial Hb distribution
x0_bcd1 = x0_wt;

% switch to "false" for temporally decaying gradient
static_gradient = false;

if static_gradient
    wt.bcd = @(x,t) bm_wt*exp(-x/lambda_wt);
    stau.bcd = @(x,t) bm_stau*exp(-x/lambda_stau);
    bcd1.bcd = @(x,t) bm_bcd1*exp(-x/lambda_bcd1);
    short.bcd = @(x,t) bm_wt*exp(-x/lambda_short);
    
    tix2plt = 1;
    curtix2plt = 1+(0:10:100);
else
    wt.bcd = @(x,t) bm_wt*exp(-x/lambda_wt)*exp(-wt.w0*(max(t,t0)-t0));
    stau.bcd = @(x,t) bm_stau*exp(-x/lambda_stau)*exp(-wt.w0*(max(t,t0)-t0));
    bcd1.bcd = @(x,t) bm_bcd1*exp(-x/lambda_bcd1)*exp(-wt.w0*(max(t,t0)-t0));
    short.bcd = @(x,t) bm_wt*exp(-x/lambda_short)*exp(-wt.w0*(max(t,t0)-t0));
    
    wt.tend = 60;
    wt.ntpts = 61;
    stau.tend = 60;
    stau.ntpts = 61;
    bcd1.tend = 60;
    bcd1.ntpts = 61;
    short.tend = 60;
    short.ntpts = 61;
    
    tix2plt = 1:10:wt.ntpts;
    curtix2plt = tix2plt;
end

xx = linspace(0,wt.xlen,501);       % embryonic coordinates
xxsh = linspace(0,short.xlen,501);  % embryonic coordinates, shortened embryo


%% WT
wt.name = 'WT';
wt.ic_fun = @(x) hm ./ (1 + exp(kx*(x - x0_wt)));

% simulate
[u_wt,t,x] = wt.solve(tix2plt,'noplot');

% find steady states
[ss_pts_wt,~] = wt.find_ss_pts(t(tix2plt),xx);

% estimate bcd concentration at bifurcation point
% xingix = find(sum(~isnan(ss_pts_wt{1}),2) > 2,1);
% bcrit = wt.bcd(xx(xingix),0);
bcrit = wt.estimate_bcrit();

xcrit = @(bm,l) -l.*log(bcrit./bm);

% get front velocities at different concentrations of bcd
bcd_for_c = linspace(0,bcrit,100);
[c_samp,xw_samp] = wt.get_front_velocity_by_concentration(bcd_for_c,'tend',600);
c = @(bq) interp1(bcd_for_c,c_samp,bq,'spline');
xw_f = @(bq) interp1(bcd_for_c,xw_samp,bq,'linear');

% front velocity by coordinate
c_wt = c(wt.bcd(xx,0));


%% stau-
stau.name = 'stau-';

stau.ic_fun = @(x) hm*ones(size(x));

% simulate
[u_stau,t,x] = stau.solve(tix2plt,'noplot');

% find steady states
[ss_pts_stau,~] = stau.find_ss_pts(t(tix2plt),xx);

% front velocity by coordinate
c_stau = c(stau.bcd(xx,0));


%% Bicoid1.0
bcd1.name = 'Bcd1.0';

bcd1.ic_fun = @(x) hm ./ (1 + exp(kx*(x - x0_bcd1)));

% simulate
[u_bcd1,t,x] = bcd1.solve(tix2plt,'noplot');

% find steady states
[ss_pts_bcd1,~] = bcd1.find_ss_pts(t(tix2plt),xx);

% front velocity by coordinate
c_bcd1 = c(bcd1.bcd(xx,0));


%% PLOT ALL RESULTS
wt.stack_plot(x,t,u_wt,t(tix2plt),ss_pts_wt,xx,c_wt,curtix2plt)
stau.stack_plot(x,t,u_stau,t(tix2plt),ss_pts_stau,xx,c_stau,curtix2plt)
bcd1.stack_plot(x,t,u_bcd1,t(tix2plt),ss_pts_bcd1,xx,c_bcd1,curtix2plt)


%% COMPARE RESULTS OF PDE SIMULATION TO ODE APPROXIMATION
xwt = wt.get_boundary_position(u_wt,x,t);
xstau = stau.get_boundary_position(u_stau,x,t);
xbcd1 = bcd1.get_boundary_position(u_bcd1,x,t);

xwt_width = nanmean(xw_f(wt.bcd(xx,0)));
xstau_width = nanmean(xw_f(stau.bcd(xx,0)));
xbcd1_width = nanmean(xw_f(bcd1.bcd(xx,0)));

if static_gradient
    xwt_eps = xwt_width/4;
    xstau_eps = xstau_width/4;
    xbcd1_eps = xbcd1_width/4;
    
    tstartix_wt = 8;
    tstartix_stau = 8;
    tstartix_bcd1 = 9;
else
    xwt_eps = 1.65*xwt_width;
    xstau_eps = -1.65*xstau_width;
    xbcd1_eps = 1.65*xbcd1_width;
    
    tstartix_wt = 45;
    tstartix_stau = 40;
    tstartix_bcd1 = 45;
end

t_sim_wt = linspace(t(tstartix_wt),wt.tend,numel(t(tstartix_wt:end)));
[~,x_sim_wt] = ode45(@(t,x0) c(wt.bcd(x0+xwt_eps,t)), ...
    t_sim_wt,xwt(tstartix_wt));
wt.plot_boundary_pos_comparison(t,xwt,t_sim_wt,x_sim_wt)
xlim([0,300])
ylims = [0.5,0.58];
ylim(ylims);
yticks(ylims);
xwt_err = max(abs(x_sim_wt-xwt(tstartix_wt:end))/wt.xlen)

t_sim_stau = linspace(t(tstartix_stau),stau.tend,numel(t(tstartix_stau:end)));
[~,x_sim_stau] = ode45(@(t,x0) c(stau.bcd(x0+xstau_eps,t)), ...
    t_sim_stau,xstau(tstartix_stau));
stau.plot_boundary_pos_comparison(t,xstau,t_sim_stau,x_sim_stau)
xlim([0,300])
ylims = [0.5,0.58];
ylim(ylims);
yticks(ylims);
xstau_err = max(abs(x_sim_stau-xstau(tstartix_stau:end))/stau.xlen)

t_sim_bcd1 = linspace(t(tstartix_bcd1),bcd1.tend,numel(t(tstartix_bcd1:end)));
[~,x_sim_bcd1] = ode45(@(t,x0) c(bcd1.bcd(x0+xbcd1_eps,t)), ...
    t_sim_bcd1,xbcd1(tstartix_bcd1));
bcd1.plot_boundary_pos_comparison(t,xbcd1,t_sim_bcd1,x_sim_bcd1);
xlim([0,300])
ylims = [0.3,0.5];
ylim(ylims);
yticks(ylims);
bcd1_err = max(abs(x_sim_bcd1-xbcd1(tstartix_bcd1:end))/bcd1.xlen)


%% COMPARE RESULTS OF WT TO SHORTENED EMBRYO WITH SCALED GRADIENT, SAME IC
short.name = 'Short';

% find steady states
[ss_pts_short,~] = short.find_ss_pts(t(tix2plt),xxsh);

% front velocity by coordinate
c_short = c(short.bcd(xxsh,0));

% scaled ic
short.ic_fun = @(x) hm ./ (1 + exp(kx*(wt.xlen/short.xlen)*(x - (short.xlen/wt.xlen)*x0_wt)));
[u_short,t,x_short] = short.solve(tix2plt,'noplot');
short.stack_plot(x_short,t,u_short,t(tix2plt),ss_pts_short,xxsh,c_short,curtix2plt);

% same ic as wt
short.ic_fun = @(x) hm ./ (1 + exp(kx*(x - x0_wt)));
[u_short_same_ic,~,~] = short.solve(tix2plt,'noplot');
short.stack_plot(x_short,t,u_short_same_ic,t(tix2plt),ss_pts_short,xxsh,c_short,curtix2plt);

% find final boundary location
um_short = fzero(@(x0) interp1(x_short,u_short(end,:),x0) - ...
    (range(u_short(end,:))/2 + min(u_short(end,:))),[0 short.xlen]);
um_short_same_ic = fzero(@(x0) interp1(x_short,u_short_same_ic(end,:),x0) - ...
    (range(u_short_same_ic(end,:))/2 + min(u_short_same_ic(end,:))),[0 short.xlen]);
um_wt = fzero(@(x0) interp1(x,u_wt(end,:),x0) - ...
    (range(u_wt(end,:))/2 + min(u_wt(end,:))),[0 wt.xlen]);

% posterior shift from shortening alone
short_shift = (um_short/short.xlen) - (um_wt/wt.xlen);

% posterior shift from shortening without scaling initial condition
short_shift_ic = (um_short_same_ic/short.xlen) - (um_wt/wt.xlen);

additional_shift_from_ic = short_shift_ic - short_shift;
