# Supplementary material for: Implications of diffusion and time-varying morphogen gradients for the dynamic positioning and precision of bistable gene expression boundaries
Source: PLoS Comput Biol. 2021 Jun 1;17(6):e1008589. doi: 10.1371/journal.pcbi.1008589 (PMC8195430; doi:10.1371/journal.pcbi.1008589)
Supplement: S1 Code — (ZIP) [file pcbi.1008589.s001.zip › s1_code/fig5.m]

clc; clear; close all;

% plot properties
set(0,'DefaultLegendAutoUpdate','off')

pts2plt = [1,51,126,251,1001];
nxptsnd = 101;  % for simulations with no diffusion


%% --- CALCULATE FRONT VELOCITY FOR DIFFERING DIFFUSION RATIOS --- %%
bw = bistable_wave_toggle();

% calculate front velocities
bw.ntpts = 101;
bw.tend = 200;
bw.xlen = 200;

bw.Du2 = 1;
Du1_set = [0.2,0.5,1,2,5];
nDpts = numel(Du1_set);
napts = 10;
alpha1_r = linspace(1.5,2.5,napts);
alpha2_r = alpha1_r;

c_b_Du = nan(napts,napts,nDpts);
for jj_Du1 = 1:nDpts
    bw.Du1 = Du1_set(jj_Du1);
    c_b_Du(:,:,jj_Du1) = bw.get_front_velocity_by_concentration(alpha1_r,alpha2_r,'mesh');
end


%% GENERATE PLOT
load('bw_diffusion_ratio.mat');
for jj_Du1 = 1:nDpts
    contour(alpha1_r,alpha2_r,c_b_Du(:,:,jj_Du1),[0 0], ...
        'Color',(jj_Du1/nDpts)*[1 0 0])
    hold on
end
hold off

xlabel('\alpha_1')
ylabel('\alpha_2')
labs = num2cell(Du1_set/bw.Du2);
f = @(x) ['D_1/D_2 = ' num2str(x)];
legend(cellfun(f,labs,'UniformOutput',false),'Location','eastoutside');

axis square
set_figure_defaults(gcf)
curpos = get(gcf,'Position');
set(gcf,'Position',[curpos(1),curpos(2),425,300]);


%% --- BALANCED SWITCH --- %%
bw = bistable_wave_toggle();
bw.Du1 = 1;
bw.Du2 = 1;

bw.alpha1 = @(x) 1.5+exp(-(2/bw.xlen)*x);
bw.alpha2 = @(x) 1.5+exp(-(2/bw.xlen)*(bw.xlen-x));

% front velocity
c_b = @(xq) interp2(alpha1_r,alpha2_r,squeeze(c_b_Du(:,:,3)), ...
    bw.alpha1(xq),bw.alpha2(xq));

% simulate
bw.nxpts = 1001;
bw.ntpts = 1001;
bw.tend = 2000;

% front forms to right of stall point
bw.ic_fun = @(x) [2;1.8];
[ur,t,x] = bw.solve(pts2plt);
[urnd,tnd,xnd] = bw.solve_no_diffusion(nxptsnd);

% front forms at stall point
bw.ic_fun = @(x) [1.4;1.4];
[um,~,~] = bw.solve(pts2plt);
[umnd,~,~] = bw.solve_no_diffusion(nxptsnd);

% front forms to left of stall point
bw.ic_fun = @(x) [1.8;2];
[ul,~,~] = bw.solve(pts2plt);
[ulnd,tnd,xnd] = bw.solve_no_diffusion(nxptsnd);


%% --- UNBALANCED SWITCH --- %%
bw_ubD = bistable_wave_toggle();
bw_ubD.alpha1 = @(x) 1.5+exp(-(2/bw_ubD.xlen)*x);
bw_ubD.alpha2 = @(x) 1.5+exp(-(2/bw_ubD.xlen)*(bw_ubD.xlen-x));

bw_ubD.Du1 = 2;
bw_ubD.Du2 = 1;

c_ubD = @(xq) interp2(alpha1_r,alpha2_r,squeeze(c_b_Du(:,:,4)), ...
    bw_ubD.alpha1(xq),bw_ubD.alpha2(xq));

% simulate
bw_ubD.nxpts = 1001;
bw_ubD.ntpts = 1001;
bw_ubD.tend = 2000;
bw_ubD.ic_fun = @(x) [1.78;1.8];
[uub_D,~,~] = bw_ubD.solve(pts2plt);


%% --- UNBALANCED GRADIENTS --- %%
bw_ubg = bistable_wave_toggle();

bw_ubg.Du1 = 1;
bw_ubg.Du2 = 1;

bw_ubg.alpha1 = @(x) 1.5+exp(-(2/bw_ubg.xlen)*x);
bw_ubg.alpha2 = @(x) 1.5+0.5*exp(-(2/bw_ubg.xlen)*(bw_ubg.xlen-x));

% front velocity
c_ubg = @(xq) interp2(alpha1_r,alpha2_r,squeeze(c_b_Du(:,:,3)), ...
    bw_ubg.alpha1(xq),bw_ubg.alpha2(xq));

% simulate
bw_ubg.nxpts = 1001;
bw_ubg.ntpts = 1001;
bw_ubg.tend = 2000;
bw_ubg.ic_fun = @(x) [1.8;2];
[uub_g,t,x] = bw_ubg.solve(pts2plt);


%% --- GENERATE PLOTS --- %%
% stall points
c_b_stall = x(find(c_b(x) > 0,1));
c_ubg_stall = x(find(c_ubg(x) > 0,1));
c_ubD_stall = x(find(c_ubD(x) > 0,1));

h = plot(x,c_b(x),x,c_ubg(x),x,c_ubD(x),'LineWidth',2);
ax = gca;
ax.XAxisLocation = 'origin';
xticks([0,50,100])

xlabel('x')
ylabel('c')
l = legend(h,{'balanced','unequal gradients','D_2 = 2D_1'});
set(l,'location','southeast');
set_figure_defaults(gcf,'font')


%% parameters for tiled plots
pp.lab_font_sz = 16;
pp.title_font_sz = 20;
pp.plsz = 2;  % subplot size (square, inches)
pp.plsep = 0.75; % plot separation (inches)
pp.plpad = 0.5; % padding around edge of figure (inches)
pp.row_label_sz = 1.1; % size on left for row label (inches)
pp.row_label_offs = pp.row_label_sz/2;


%% no diffusion, homogeneous i.c.
pp.nrows = 1;
pp.ncols = 3;

row_labs = {'',''};

pp.legend_sz = 0.15;
ylims = repmat({[0,4.5]},[pp.nrows,pp.ncols]);

% generate plots
ix = [1,1001];

leg_entry_fn = @(n) ['t = ' num2str(tnd(n))];
legend_entries = cell(numel(ix)+2,1);
legend_entries{1} = '\alpha_1(x)';
legend_entries{2} = '\alpha_2(x)';
legend_entries(3:end) = cellfun(leg_entry_fn,num2cell(ix), ...
    'UniformOutput',false);

plotobs{1,1} = ulnd;
plotobs{1,2} = umnd;
plotobs{1,3} = urnd;

plotfns = {
    @(uu) bw.plot(xnd,tnd,uu,ix,'noleg','fig_defaults',false, ...
    'var_color',{bw.u1col,bw.u2col}), ...
    @(uu) bw.plot(xnd,tnd,uu,ix,'noleg','fig_defaults',false, ...
    'var_color',{bw.u1col,bw.u2col}), ...
    @(uu) bw.plot(xnd,tnd,uu,ix,'noleg','fig_defaults',false, ...
    'var_color',{bw.u1col,bw.u2col})};

fig = gen_tiled_plot(pp,plotfns,plotobs, ...
    'plots',true,'row_labels',row_labs, ...
    'legend', @(x,y) legendfn_toggle(x,y,legend_entries), ...
    'ylim',ylims);
set_figure_defaults(gcf,'font');


%% front propagation from homogeneous i.c.
pp.nrows = 1;
pp.ncols = 3;

row_labs = {'',''};

pp.legend_sz = 0.15;
ylims = repmat({[0,4.5]},[pp.nrows,pp.ncols]);

% generate plots
ix = [1,16,51,251,501,1001];

leg_entry_fn = @(n) ['t = ' num2str(t(n))];
legend_entries = cell(numel(ix)+2,1);
legend_entries{1} = '\alpha_1(x)';
legend_entries{2} = '\alpha_2(x)';
legend_entries(3:end) = cellfun(leg_entry_fn,num2cell(ix), ...
    'UniformOutput',false);

plotobs{1,1} = ul;
plotobs{1,2} = um;
plotobs{1,3} = ur;

plotfns = {
    @(uu) bw.plot(x,t,uu(:,:,1),ix,'noleg','fig_defaults',false, ...
    'shade_region',[0 c_b_stall],'var_color',{bw.u1col,bw.u2col}), ...
    @(uu) bw.plot(x,t,uu,ix,'noleg','fig_defaults',false, ...
    'shade_region',[0 c_b_stall],'var_color',{bw.u1col,bw.u2col}), ...
    @(uu) bw.plot(x,t,uu(:,:,1),ix,'noleg','fig_defaults',false, ...
    'shade_region',[0 c_b_stall],'var_color',{bw.u1col,bw.u2col})};

fig = gen_tiled_plot(pp,plotfns,plotobs, ...
    'plots',true,'row_labels',row_labs, ...
    'legend', @(x,y) legendfn_toggle(x,y,legend_entries), ...
    'ylim',ylims);
set_figure_defaults(gcf,'font');


%% varying diffusivity
pp.nrows = 2;
pp.ncols = 3;

col_labs = {'D_1 = D_2','D_1 = D_2','D_1 = 2D_2'};
row_labs = {'',''};

pp.legend_sz = 0.15;
ylims = repmat({[0,4.5]},[pp.nrows,pp.ncols]);

ix = [1,1001];

legend_entries = {'\alpha_1(x)','\alpha_2(x)','u_1','u_2'};

plotobs{2,1} = ur;
plotobs{2,2} = uub_g;
plotobs{2,3} = uub_D;

plotfns = {@(uu) bw.bifurcation_diagram('no_leg'), ...
    @(uu) bw_ubg.bifurcation_diagram('no_leg'), ...
    @(uu) bw_ubD.bifurcation_diagram('no_leg'); ...
    @(uu) bw.plot(x,t,uu,ix,'noleg','fig_defaults',false, ...
    'shade_region',[0 c_b_stall],'var_color',{bw.u1col,bw.u2col}), ...
    @(uu) bw_ubg.plot(x,t,uu,ix,'noleg','fig_defaults',false, ...
    'shade_region',[0 c_ubg_stall],'var_color',{bw.u1col,bw.u2col}), ...
    @(uu) bw_ubD.plot(x,t,uu,ix,'noleg','fig_defaults',false, ...
    'shade_region',[0 c_ubD_stall],'var_color',{bw.u1col,bw.u2col})};

fig = gen_tiled_plot(pp,plotfns,plotobs, ...
    'plots',true,'col_labels',col_labs,'row_labels',row_labs, ...
    'legend', @(x,y) legendfn_toggle2(x,y,legend_entries), ...
    'ylim',ylims);
set_figure_defaults(gcf,'font');


%% --- COMPARE ODE ESTIMATIONS WITH SIMULATION RESULTS --- %%
startix = 16;

% balanced
x0r_b = bw.get_boundary_position(ur,x);

[t_sim_b,x_sim_b] = ode45(@(t,x0) c_b(x0), ...
    t(startix:end),x0r_b(startix));

[fig,leg] = bw.plot_boundary_pos_comparison(t(startix:end),x0r_b(startix:end),t_sim_b,x_sim_b);
xlim([0 1000])
ylim([0.5 0.7])
yticks([0.5 0.7]);
set(leg,'Location','northeast')
xerr_b = max(abs(x0r_b(startix:end) - x_sim_b))/bw.xlen


% unbalanced diffusion
x0r_ubD = bw_ubD.get_boundary_position(uub_D,x);

[t_sim_ubD,x_sim_ubD] = ode45(@(t,x0) c_ubD(x0-0.5), ...
    t(startix:end),x0r_ubD(startix));

bw_ubD.plot_boundary_pos_comparison(t(startix:end),x0r_ubD(startix:end),t_sim_ubD,x_sim_ubD);
xlim([0 1000])
ylim([0.5 0.7])
yticks([0.5 0.7])
xerr_ubD = max(abs(x0r_ubD(startix:end) - x_sim_ubD))/bw_ubD.xlen


% unbalanced gradient
x0r_ubg = bw_ubg.get_boundary_position(uub_g,x);

[t_sim_ubg,x_sim_ubg] = ode45(@(t,x0) c_ubg(x0), ...
    t(startix:end),x0r_ubg(startix));

bw_ubg.plot_boundary_pos_comparison(t(startix:end),x0r_ubg(startix:end),t_sim_ubg,x_sim_ubg);
xlim([0 1000])
ylim([0.45 0.65])
yticks([0.45 0.65])
xerr_ubD = max(abs(x0r_ubg(startix:end) - x_sim_ubg))/bw_ubg.xlen
