# Supplementary material for: Implications of diffusion and time-varying morphogen gradients for the dynamic positioning and precision of bistable gene expression boundaries
Source: PLoS Comput Biol. 2021 Jun 1;17(6):e1008589. doi: 10.1371/journal.pcbi.1008589 (PMC8195430; doi:10.1371/journal.pcbi.1008589)
Supplement: S1 Code — (ZIP) [file pcbi.1008589.s001.zip › s1_code/fig6_s4_fig1.m]

clc; clear; close all;

% plot properties
set(0,'DefaultLegendAutoUpdate','off')

% bistable_wave object
bw = bistable_wave_toy();
bw.D = 2;                   % diffusivity
bw.tend = 2000;             % end time for simulation

ncells = 101;               % number of cells in discrete-space model

% matrix for stochastic ODE simulation
[M,~,~] = get_diffusion_matrix(ncells,'dct2');
t_sde = linspace(0,2000,10001);


%% --- HOMOGENEOUS BACKGROUND PARAMETER --- %%
bw.alpha = @(x,t) 0.5.*ones(size(x));

% numerical analysis of steady states
[FN,xx,usol] = bw.find_discrete_ss_1d(ncells,[0 1]);


%% --- NONHOMOGENEOUS BACKGROUND PARAMETER --- %%
bw.alpha = @(x,t) exp(-(2/bw.xlen)*x);    % exponential gradient
x_stall = bw.xlen*log(2)/2; % predicted stall point where bw.alpha = 0.5


% SIMULATIONS
% high initial condition
bw.ic_fun = @(x) 0.75; %0.81;
[uh,t,x] = bw.solve();
[uh_sde,x_sde] = bw.solve_sde(M,t_sde);

% middle initial condition
bw.ic_fun = @(x) 0.5;
um = bw.solve();
um_sde = bw.solve_sde(M,t_sde);

% low initial condition
bw.ic_fun = @(x) 0.25; %0.19;
ul = bw.solve();
ul_sde = bw.solve_sde(M,t_sde);


%% numerical analysis of stalled front steady state
[FN,xx,usol] = bw.find_discrete_ss_1d(ncells,[0 2e-3]);
hold on;
scatter(x_stall,0.5,'ko');
hold off;
set_figure_defaults(gcf);


%% plot deterministic and stochastic results
% parameters for tiled plots
pp.lab_font_sz = 16;
pp.title_font_sz = 20;
pp.plsz = 2;  % subplot size (square, inches)
pp.plsep = 0.75; % plot separation (inches)
pp.plpad = 0.5; % padding around edge of figure (inches)
pp.row_label_sz = 1.1; % size on left for row label (inches)
pp.row_label_offs = pp.row_label_sz/2;
pp.nrows = 2;
pp.ncols = 3;

col_labs = {'','',''};
row_labs = {'',''};

pp.legend_sz = 0.15;
ylims = repmat({[-0.1,1.1]},[pp.nrows,pp.ncols]);

% generate plots
ix = [1 11 26 51 101 151 251 1001];
ix_sde = ((numel(t_sde)-1)/(numel(t)-1))*(ix-1)+1;

leg_entry_fn = @(n) ['t = ' num2str(t(n))];
legend_entries = cell(numel(ix)+1,1);
legend_entries{1} = '\alpha(x)';
legend_entries(2:end) = cellfun(leg_entry_fn,num2cell(ix), ...
    'UniformOutput',false);

plotobs{1,1} = uh;
plotobs{1,2} = um;
plotobs{1,3} = ul;
plotobs{2,1} = uh_sde;
plotobs{2,2} = um_sde;
plotobs{2,3} = ul_sde;

plotfns = cell(2,3);
plotfns(1,:) = repmat({@(uu) bw.plot(x,t,uu,ix,'noleg','shade_region', ...
    [0,x_stall],'fig_defaults',false)},[1 3]);
plotfns(2,:) = repmat({@(uu) bw.plot(x_sde,t_sde,uu,ix_sde,'noleg','shade_region', ...
    [0,x_stall],'fig_defaults',false)},[1 3]);

fig = gen_tiled_plot(pp,plotfns,plotobs, ...
    'plots',true,'col_labels',col_labs,'row_labels',row_labs, ...
    'legend', @(x,y) legendfn_toy(x,y,legend_entries), ...
    'ylim',ylims);
set_figure_defaults(fig,'font');


%% --- VARYING VALUES OF D --- %%
D_set = [0.1,1,4];
nD = numel(D_set);

bw_vD = bistable_wave_toy();
bw_vD.alpha = @(x,t) exp(-(2/bw.xlen)*x);    % exponential gradient
x_stall = bw.xlen*log(2)/2; % predicted stall point where bw.alpha = 0.5

bw_vD.ic_fun = @(x) 0.75;
bw_vD.tend = 2500;

u = cell(1,nD);
for ii_D = 1:nD
    bw_vD.D = D_set(ii_D);
    [u{ii_D},t,x] = bw_vD.solve(1,'noplot');
end

pp.nrows = 1;
pp.ncols = nD;
plotobs = u;

col_labs = cellfun(@(n) ['D = ' num2str(D_set(n))],num2cell(1:nD), ...
    'UniformOutput',false);

leg_entry_fn = @(n) ['t = ' num2str(t(n))];
legend_entries = cell(numel(ix)+1,1);
legend_entries{1} = '\alpha(x)';
legend_entries(2:end) = cellfun(leg_entry_fn,num2cell(ix), ...
    'UniformOutput',false);

plotfns = cell(pp.nrows,pp.ncols);
plotfns(1,:) = repmat({@(uu) bw_vD.plot(x,t,uu,ix,'noleg','shade_region', ...
    [0,x_stall],'fig_defaults',false)},[1 3]);

fig = gen_tiled_plot(pp,plotfns,plotobs, ...
    'plots',true,'col_labels',col_labs,'row_labels',{''}, ...
    'legend', @(x,y) legendfn_toy(x,y,legend_entries), ...
    'ylim',ylims);
set_figure_defaults(fig,'font');


%% --- NONHOMOGENEOUS BACKGROUND PARAMETER: NO STALL POINT --- %%
bw.alpha = @(x,t) exp(-(0.5/bw.xlen)*x);    % exponential gradient
% no stall point on [0,bw.xlen]

% SIMULATIONS
% high initial condition
bw.ic_fun = @(x) 0.75;
u = bw.solve();

% low initial condition
bw.ic_fun = @(x) 0.25;
u = bw.solve();

set_figure_defaults(gcf);

% numerical analysis of steady states
[FN,xx,usol] = bw.find_discrete_ss_1d(ncells,[0 1]);


%% --- 2D REACTION DOMAIN --- %%
bw2d = bistable_wave_toy();
bw2d.tend = 500;

pts2plt = [1,101,251,1001];

d = 0.3;
p = 0.05;

bw2d.alpha = @(x,t) 1 - ((1-p)*(1./(1 + exp(-d*(x-30))) - 1./(1 + exp(-d*(x-70)))));

% high initial condition
bw2d.ic_2d_fn = @(loc) 0.75;
bw2d.solve_2d(pts2plt);


%% plot results
ix = pts2plt;

% parameters for tiled plots
pp.lab_font_sz = 16;
pp.title_font_sz = 20;
pp.plsz = [2,1];  % subplot size (square, inches)
pp.plsep = 0.65; % plot separation (inches)
pp.plpad = 0.5; % padding around edge of figure (inches)
pp.row_label_sz = -0.2; % size on left for row label (inches)
pp.row_label_offs = pp.row_label_sz/2;
pp.nrows = 2;
pp.ncols = numel(ix);

col_labs = cellfun(@(ii) ['t = ' num2str(t(ii))],num2cell(ix),'UniformOutput',false);
row_labs = {'',''};

pp.legend_sz = 0;

plotobs = num2cell(repmat(1:numel(ix),[2,1]));

plotfns = cell(2,numel(ix));
plotfns{1,1} = @(ii) bw2d.plot_2d_hslice(ix(ii),0,ii/numel(ix),true);
plotfns(1,2:end) = repmat({@(ii) bw2d.plot_2d_hslice(ix(ii),0,ii/numel(ix))},[1,numel(ix)-1]);
plotfns(2,:) = repmat({@(ii) bw2d.plot_2d_results(ix(ii),'new_fig',false,'no_title')},[1 numel(ix)]);

fig = gen_tiled_plot(pp,plotfns,plotobs, ...
    'plots',true,'col_labels',col_labs,'row_labels',row_labs);
set_figure_defaults(fig,'font');
