# Supplementary material for: Implications of diffusion and time-varying morphogen gradients for the dynamic positioning and precision of bistable gene expression boundaries
Source: PLoS Comput Biol. 2021 Jun 1;17(6):e1008589. doi: 10.1371/journal.pcbi.1008589 (PMC8195430; doi:10.1371/journal.pcbi.1008589)
Supplement: S1 Code — (ZIP) [file pcbi.1008589.s001.zip › s1_code/fns/circlefunction.m]

function [x,y] = circlefunction(bs,s)
% Create a unit circle centered at (0,0) using four segments.
switch nargin
    case 0
        x = 4; % four edge segments
        return
    case 1
        A = [0,pi/2,pi,3*pi/2; % start parameter values
             pi/2,pi,3*pi/2,2*pi; % end parameter values
             1,1,1,1; % region label to left
             0,0,0,0]; % region label to right
        x = A(:,bs); % return requested columns
        return
    case 2
        x = 100*cos(s);
        y = 100*sin(s);
end
