# Supplementary material for: Implications of diffusion and time-varying morphogen gradients for the dynamic positioning and precision of bistable gene expression boundaries
Source: PLoS Comput Biol. 2021 Jun 1;17(6):e1008589. doi: 10.1371/journal.pcbi.1008589 (PMC8195430; doi:10.1371/journal.pcbi.1008589)
Supplement: S1 Code — (ZIP) [file pcbi.1008589.s001.zip › s1_code/fns/find_xings_from_guess.m]

function [x,f] = find_xings_from_guess(xx,fun)

xx = xx(:);

ixs = [(diff(sign(fun(xx))) ~= 0);false];
guesses = xx(ixs);

guesses(isnan(guesses) | isinf(guesses)) = [];

x = nan(size(guesses));
f = nan(size(guesses));

for ii = 1:length(guesses)
    [x(ii),f(ii),~,~] = fzero(fun,guesses(ii));
end

[x,uix] = uniquetol(x);
f = f(uix);

end
