# Supplementary material for: Implications of diffusion and time-varying morphogen gradients for the dynamic positioning and precision of bistable gene expression boundaries
Source: PLoS Comput Biol. 2021 Jun 1;17(6):e1008589. doi: 10.1371/journal.pcbi.1008589 (PMC8195430; doi:10.1371/journal.pcbi.1008589)
Supplement: S1 Code — (ZIP) [file pcbi.1008589.s001.zip › s1_code/fns/gen_tiled_plot.m]

% based off code provided by Regina Eckert (2018)
%
% FUNCTION fig = gen_tiled_plot(p,plotfns,plotobs,varargin)
%
% PURPOSE: generates a figure of subplots of specified type with specified
%   size, separation, and padding (inches); currently lacks support for
%   comprehensive axis labeling, overall title
%
% INPUTS:
%       p - struct of specifications for figure padding
%           required fields: plsz = plot size per plot (inches); if scalar,
%                               plot is made square
%                        plsep = separation between plots (inches)
%                        plpad = padding around figure edge (inches)
%                        nrows = number of rows in figure
%                        ncols = number of columns in figure
%           optional fields: row_label_sz = size on left for row labels
%                                   (inches)
%                        row_label_offs = location of row label (inches)
%                        col_label_sz = size on top for col labels (inches)
%                        lab_font_sz = font size for labels
%                        title_sz = size on top for title (inches)
%                        title_font_sz = font size for title
%       plotfns - (nrows x ncols) cell of function references for
%           generating plots (e.g., @(x) imagesc(x), @(x) plot(x{1},x{2})
%       plotobs - (nrows x ncols) cell of data to plot, formatted such
%           that subplot (i,j) is generated by plotfn{i,j}(plotobs{i,j})
%       optional: 'row_labels', row_labs - length nrows cell of row labels
%           'col_labels', col_labs - length ncols cell of column labels
%           'colormaps', cmaps - (nrows x ncols) cell of colormaps for each
%               plot
%           'title', title_lab - string for overall title
%           'zoom', zoom - (nrows x ncols) cell of zoom for each plot
%           'ylim', ylims - (nrows x ncols) cell of ylims for each plot
%
% OUTPUT:
%       fig - figure handle for tiled plot

function fig = gen_tiled_plot(p,plotfns,plotobs,varargin)

% defaults
change_cmap = false;
add_row_labels = false;
add_col_labels = false;
add_title = false;
add_big_row_lab = false;
add_legend = false;
def_lab_sz = 0.5;
def_lab_font_sz = 12;
are_plots = false;
zoom_in = false;
change_ylim = false;

def_title_sz = 0.5;
def_title_font_sz = 16;

v = 1;
while v < numel(varargin)
    switch varargin{v}
        case 'row_labels'
            assert(v+1<=numel(varargin));
            v = v+1;
            add_row_labels = true;
            row_labs = varargin{v};
        case 'col_labels'
            assert(v+1<=numel(varargin));
            v = v+1;
            add_col_labels = true;
            col_labs = varargin{v};
        case 'colormaps'
            assert(v+1<=numel(varargin));
            v = v+1;
            change_cmap = true;
            cmaps = varargin{v};
        case 'title'
            assert(v+1<=numel(varargin));
            v = v+1;
            add_title = true;
            title_lab = varargin{v};
        case 'big_row_lab'
            assert(v+1<=numel(varargin));
            v = v+1;
            add_big_row_lab = true;
            big_row_lab = varargin{v};
        case 'plots'
            assert(v+1<=numel(varargin));
            v = v+1;
            are_plots = varargin{v};
        case 'legend'
            assert(v+1<=numel(varargin));
            v = v+1;
            add_legend = true;
            legend_fn = varargin{v};
        case 'zoom'
            assert(v+1<=numel(varargin));
            v = v+1;
            zoom_in = true;
            zooms = varargin{v};
        case 'ylim'
            assert(v+1<=numel(varargin));
            v = v+1;
            change_ylim = true;
            ylims = varargin{v};
        otherwise
            error('unsupported parameter: %s',varargin{v});
    end
    v = v+1;
end

% check existence of necessary fields for row, column labels as necessary
if add_row_labels
    % check existence of fields
    if ~isfield(p,'row_label_sz')
        p.row_label_sz = def_lab_sz;
    end
    
    if ~isfield(p,'row_label_offs')
        p.row_label_offs = p.row_label_sz/2;
    end
else
    p.row_label_sz = 0;
end

if add_col_labels
    if ~isfield(p,'col_label_sz')
        p.col_label_sz = def_lab_sz;
    end
else
    p.col_label_sz = 0;
end

if ~isfield(p,'lab_font_sz')
    p.lab_font_sz = def_lab_font_sz;
end

if add_title || add_big_row_lab
    if ~isfield(p,'title_sz')
        p.title_sz = def_title_sz;
    end
    
    if ~isfield(p,'title_font_sz')
        p.title_font_sz = def_title_font_sz;
    end
else
    p.title_sz = 0;
end

if are_plots
    p.row_label_sz = p.plpad + p.row_label_sz;
    p.row_label_offs = p.row_label_offs + p.plpad;
end

if add_legend
    if ~isfield(p,'legend_sz')
        p.legend_sz = def_lab_sz;
    end
else
    p.legend_sz = 0;
end

if numel(p.plsz) == 1
    p.plsz = p.plsz*[1,1];
end

% generate figure
fig = figure;
fig.Units = 'inches';
fig.Color = 'w';
fig.Position = [1 1 p.ncols*(p.plsz(1)+p.plsep)-p.plsep+1+p.row_label_sz, ...
    p.nrows*(p.plsz(2)+p.plsep)-p.plsep+2*p.plpad+p.title_sz+p.legend_sz];

% generate plots
for rr=1:p.nrows
    for cc=1:p.ncols
        ax = axes('Units','inches','Position', ...
            [p.plpad+(cc-1)*(p.plsep+p.plsz(1))+p.row_label_sz, ...
            p.plpad+(p.nrows-rr)*(p.plsep+p.plsz(2))+p.legend_sz, ...
            p.plsz(1),p.plsz(2)]);
        hold on; plotfns{rr,cc}(plotobs{rr,cc}); hold off;
        
        if ~are_plots
            axis equal; axis off;
        end
        
        % add row labels
        if add_row_labels && cc == 1
            text(-p.row_label_offs,p.plsz(1)/2,row_labs{rr}, ...
                'Units','inches','HorizontalAlignment', ...
                'center','FontSize',p.lab_font_sz,'FontWeight','bold', ...
                'Rotation',90);
        end
        
        % add column labels
        if add_col_labels && rr == 1
            t = title(col_labs{cc},'FontSize',p.lab_font_sz);
        end
        
        % adjust colormaps
        if change_cmap
            colormap(ax,cmaps{rr,cc});
        end
        
        if zoom_in
            zoom(ax,zooms{rr,cc});
        end
        
        if change_ylim
            ylim(ylims{rr,cc});
        end
        
    end
end

if add_title
    % text will be positioned relative to last plot; horizontal offset
    % positions title at the center of all plots
    title_offs = -(p.ncols*p.plsz(2)+(p.ncols-1)*p.plsep)/2 + p.plsz(2);
    text(title_offs, ...
        fig.Position(4)-p.plpad-p.title_sz,title_lab, ...
        'Units','inches','HorizontalAlignment', ...
        'center','VerticalAlignment','baseline', ...
        'FontSize',p.title_font_sz);
end

if add_legend
    leg_fig = legend_fn(fig,p);
    leg_objs = [findobj(leg_fig,'Type','Legend'), ...
        findobj(leg_fig,'Type','Axes')];
    copyobj(leg_objs,fig);
    close(leg_fig);
end

if add_big_row_lab
    % text will be positioned relative to last plot; vertical offset
    % positions title at the center of rows
    big_row_offs = (p.nrows*p.plsz(1)+(p.nrows-1)*p.plsep)/2;
    text(-((p.ncols-1)*p.plsz(1)+p.plpad+p.title_sz), ...
        big_row_offs,big_row_lab, ...
        'Units','inches','HorizontalAlignment', ...
        'center','VerticalAlignment','baseline', ...
        'FontSize',p.title_font_sz,'Rotation',90);
end

end
