# Supplementary material for: Implications of diffusion and time-varying morphogen gradients for the dynamic positioning and precision of bistable gene expression boundaries
Source: PLoS Comput Biol. 2021 Jun 1;17(6):e1008589. doi: 10.1371/journal.pcbi.1008589 (PMC8195430; doi:10.1371/journal.pcbi.1008589)
Supplement: S1 Code — (ZIP) [file pcbi.1008589.s001.zip › s1_code/fns/get_diffusion_matrix.m]

function [M, V, D] = get_diffusion_matrix(varargin)

    nargs = length(varargin);
    
    if nargs == 0
        error('usage is: get_diffusion_matrix(N)')
    end
    
    % matrix size
    N = varargin{1};
    if ~isnumeric(N)
        error('first argument must be an integer matrix size')
    elseif N < 3
        error('N must be >= 3')
    end
    
    % base matrix (DFT)
    M = toeplitz([-2 1 zeros(1,N-3) 1]);
    k = 0:(N-1);                    % eigenvalue indices
    [ii, jj] = meshgrid(k);
    
    
    % transform matrix type (default to DFT)
    if nargs < 2
        varargin{2} = 'dft';
    end
    
    if nargs < 4
        varargin{4} = 'real';
    end
    
    if strcmpi(varargin{2},'dft')
        D = diag(-2*(1-cos(2*k*pi/N))); % eigenvalues
        if strcmpi(varargin{4},'real')
            V = (cos(2*pi*ii.*jj/N) + sin(2*pi*ii.*jj/N))/sqrt(N);
            V(:,1) = V(:,1);
        else
            V = exp(-2*pi*1i*ii.*jj/N)/sqrt(N);
        end
    elseif strcmpi(varargin{2},'dct2')
        M(1,1) = -1;
        M(1,end) = 0;
        M(end,1) = 0;
        M(end,end) = -1;
        
        D = diag(-2*(1-cos(k*pi/N))); % eigenvalues
        V = cos((jj+1/2).*ii*pi/N)/sqrt(N/2);
        V(:,1) = V(:,1)/sqrt(2);
    elseif strcmpi(varargin{2},'none')
        M = zeros(N);
        D = zeros(N);
        V = zeros(N);
    elseif strcmp(varargin{2},'1stdiff')
        M = toeplitz([-1 zeros(1,N-2) 1],[-1 1 zeros(1,N-2)]);
        D = diag(-1+exp(-2*k*pi/N)); % eigenvalues
        V = exp(2*pi*1i*ii.*jj/N)/sqrt(N);
    else
        error('unsupported transform matrix type (default is DFT)')
    end
    
    if nargs >= 3
        scale = varargin{3};
        D = scale*D;
        M = scale*M;
        V = scale*V;
    end

end
