# Supplementary material for: Implications of diffusion and time-varying morphogen gradients for the dynamic positioning and precision of bistable gene expression boundaries
Source: PLoS Comput Biol. 2021 Jun 1;17(6):e1008589. doi: 10.1371/journal.pcbi.1008589 (PMC8195430; doi:10.1371/journal.pcbi.1008589)
Supplement: S1 Code — (ZIP) [file pcbi.1008589.s001.zip › s1_code/fns/legendfn_toy.m]

function leg_fig = legendfn_toy(fig,p,legend_entries)

h = get(fig,'Children');
h = findobj(h,'Type','Axes');

for_leg = h(end);
for_leg_child = findobj(for_leg.Children,'Type','Line');

leg_fig = figure;
for ii = 1:numel(for_leg_child)
    cur_child = for_leg_child(end-ii+1);
    hhh = stem(NaN,NaN,'Color',cur_child.Color,'LineStyle', ...
        cur_child.LineStyle,'LineWidth', ...
        cur_child.LineWidth,'Marker',cur_child.Marker,'MarkerSize', ...
        cur_child.MarkerSize,'MarkerFaceColor',cur_child.MarkerFaceColor);
    set(hhh.BaseLine,'visible','off');
    hold on;
end
hold off;
set(gca,'visible','off');

leg = legend(legend_entries,'Position',[0.08 0.5 0 0], ...
    'box','off','Orientation','vertical');

leg.Units = 'inches';

leg_fig.Units = 'inches';
leg_fig.Color = 'w';
leg_fig.Position = fig.Position;

end
