# Supplementary material for: Implications of diffusion and time-varying morphogen gradients for the dynamic positioning and precision of bistable gene expression boundaries
Source: PLoS Comput Biol. 2021 Jun 1;17(6):e1008589. doi: 10.1371/journal.pcbi.1008589 (PMC8195430; doi:10.1371/journal.pcbi.1008589)
Supplement: S1 Code — (ZIP) [file pcbi.1008589.s001.zip › s1_code/s2_fig1.m]

clc; clear; close all;

r_set = [0.5,0.9,100];
b_set = [-0.3,0,0.3];
x_set = [1,2/3,1/3];

nr = numel(r_set);
nb = numel(b_set);

figure
for ii_b = 1:nb
    b = b_set(ii_b);
    for ii_r = 1:nr
        r = r_set(ii_r);
        % parameters
        
        eq_guess = 0;
        
        % dynamics
        f = @(x) [-r*x(1,:); ...
            (x(1,:)-b) + x(2,:) - x(2,:).^3];
        
        % sample velocity vectors
        x = 0:0.2:2;
        y = -2:0.2:2;
        [xx,yy] = meshgrid(x,y);
        vels = f([xx(:),yy(:)].');
        
        % approximate separatrix
        epsilon = 0.0001;
        
        
        % -- PLOTTING -- %
        subplot(nb,nr,sub2ind([nr,nb],ii_r,ii_b))
        
        % vector field
        quiver(xx(:).',yy(:).',vels(1,:),vels(2,:),'color',0.7*[1 1 1],'linewidth',1.5);
        hold on
        
        % plot sample trajectories
        ys = -2:0.5:2;
        trajs = cell(size(ys));
        
        for ii_x = 1:length(x_set)
            xs = x_set(ii_x)*ones(size(ys))*ys(end);
            for ii = 1:length(ys)
                [tout, xout] = ode45(@(t,x) f(x),[0,10],[xs(ii);ys(ii)]);
                trajs{ii} = xout;
                
                plot(trajs{ii}(:,1),trajs{ii}(:,2),'color', ...
                    (ii_x/numel(x_set))*[0.96,0.77,0.15],'LineWidth',1.5)
            end
        end
        
        eq = fzero(@(x) -b + x - x.^3, eq_guess); % find unstable equilibrium point
        A = [-r, 0; 1, 1 - 3*eq^2]; % linearize system
        [V,D] = eig(A);
        ix = diag(D) > 0;
        if sum(ix) == 1 % one unstable point
            evec = V(:,~ix);
            
            % follow the separatrix trajectory out from the unstable equilibrium point
            [tout, xout] = ode45(@(t,x) -f(x),[0,50],[0;eq] + epsilon*evec);
            plot(xout(:,1),xout(:,2),'r','LineWidth',4) % plot the approximate separatrix
            
            scatter(0,eq,75,'rx')
            
            eq1 = fzero(@(x) -b + x - x.^3, 1);
            eq2 = fzero(@(x) -b + x - x.^3, -1);
            
            scatter([0,0],[eq1,eq2],50,'ro','MarkerFaceColor','r')
        end
        
        hold off
        
        xlim([x(1),x(end)])
        ylim([y(1),y(end)])
        axis square
        
        title(['b = ' num2str(b) ', r = ' num2str(r)])
        xlabel('\alpha')
        ylabel('u')
    end
end

set_figure_defaults(gcf,'font')
set(gcf,'Position',[560 675 250*nr 250*nb]);
