# Supplementary material for: Implications of diffusion and time-varying morphogen gradients for the dynamic positioning and precision of bistable gene expression boundaries
Source: PLoS Comput Biol. 2021 Jun 1;17(6):e1008589. doi: 10.1371/journal.pcbi.1008589 (PMC8195430; doi:10.1371/journal.pcbi.1008589)
Supplement: S1 Code — (ZIP) [file pcbi.1008589.s001.zip › s1_code/s4_fig2.m]

clc; clear; close all;

% plot properties
set(0,'DefaultLegendAutoUpdate','off')

% bistable_wave object
bw = bistable_wave_toy();

D_set = [0.5,1,2];
bw.xlen = 200;
bw.tend = 2000;             % end time for simulation

ncells = 101;               % number of cells in discrete-space model

lambda = bw.xlen/2;
bw.alpha = @(x,t) exp(-(1/lambda)*x);    % exponential gradient
x_stall = bw.xlen*log(2)/2; % predicted stall point where bw.alpha = 0.5

% SIMULATIONS
figure
for ii_D = 1:numel(D_set)
    bw.D = D_set(ii_D);
    
    % set initial condition
    bw.ic_fun = @(x) 0.75;%0.19;
    [ul,t,x] = bw.solve([],'noplot');
    
    % calculate boundary position at each time pt
    u = ul;
    p = 0.1;
    x0 = nan(size(t));
    xr = nan(size(t));
    xw = nan(size(t));
    for jj = 2:numel(t)
        u1 = u(jj,:,1);
        
        [~,ix] = unique(u1);
        if numel(ix) > 1
            x0(jj) = fzero(@(xq) interp1(x(ix),u1(ix),xq,'spline','extrap') - bw.alpha(xq,0), ...
                [0,bw.xlen]);
        end
        
        ur = range(u(jj,:,1))*[p,1-p] + min(u(jj,:,1));
        xt = interp1(u1(ix),x(ix),ur);
        xr(jj) = mean(xt);
        xw(jj) = diff(xt);
    end
    
    tix_start = 100;
    x00 = x0(tix_start);
    
    % exponential gradient
    x0_analytical = @(t) lambda*log(2 + (exp(x00/lambda)-2)* ...
        exp(-t*sqrt(bw.D*bw.a/2)/lambda));
    
    curt = t(tix_start:end);
    curx0 = x0(tix_start:end);
    xanyl = x0_analytical(curt - curt(1));
    subplot(1,numel(D_set),ii_D)
    plot(curt,curx0,'k'); hold on;
    plot(curt,xanyl,'r--'); hold off;
    title(['D = ' num2str(bw.D)]);
    xlabel('time')
    ylabel('boundary position')
    legend({'PDE','ODE approx'}, ...
        'Location','southeast','box','off');
    
    xw_analytical = @(p) 2*sqrt(2/(bw.D*bw.a))*(atanh(1-2*p)-atanh(2*p-1));
    xerr_frac_boundary_width = max(abs(xanyl-curx0)/xw_analytical(p))
    xerr_frac_embryo_length = max(abs(xanyl-curx0))/bw.xlen
end

curpos = get(gcf,'Position');
set(gcf,'Position',[curpos(1:2),1000,250]);
set_figure_defaults(gcf)
